# Supplementary material for: Mosloflavone-Resveratrol Hybrid TMS-HDMF-5z Exhibits Potent In Vitro and In Vivo Anti-Inflammatory Effects Through NF-κB, AP-1, and JAK/STAT Inactivation
Source: Front Pharmacol. 2022 Apr 21;13:857789. doi: 10.3389/fphar.2022.857789 (PMC9068937; doi:10.3389/fphar.2022.857789)
Supplement: Supplementary file 2 [file DataSheet1.ZIP]

Archive with 55 entries (27 files):
- 4H raw data (SOOK)(KYS)/Figure 1/
- 4H raw data (SOOK)(KYS)/Figure 1/B/
- 4H raw data (SOOK)(KYS)/Figure 1/B/2018.04.02 (LPS) NO ASSAY.xlsx
- 4H raw data (SOOK)(KYS)/Figure 1/B/║╣╗τ║╗ 2018.03.30 (LPS) pge2 production.xlsx
- 4H raw data (SOOK)(KYS)/Figure 1/C/
- 4H raw data (SOOK)(KYS)/Figure 1/C/iNOS, COX DENSITY (KS).xlsx
- 4H raw data (SOOK)(KYS)/Figure 1/D/
- 4H raw data (SOOK)(KYS)/Figure 1/D/20191006 inos, cox-2 mRNA dose.xlsx
- 4H raw data (SOOK)(KYS)/Figure 1/E/
- 4H raw data (SOOK)(KYS)/Figure 1/E/2018.04.04 COX-2 luciferase activity (.xlsx
- 4H raw data (SOOK)(KYS)/Figure 1/E/INOS Luciferase activity.xlsx
- 4H raw data (SOOK)(KYS)/Figure 1/F/
- 4H raw data (SOOK)(KYS)/Figure 1/F/20170819 4H 4hr TNF-a IL-1b IL-6 mRNA dose (HS).xlsx
- 4H raw data (SOOK)(KYS)/Figure 2/
- 4H raw data (SOOK)(KYS)/Figure 2/A/
- 4H raw data (SOOK)(KYS)/Figure 2/A/2018.07.09 nf-kb luciferase assay.xlsx
- 4H raw data (SOOK)(KYS)/Figure 2/B/
- 4H raw data (SOOK)(KYS)/Figure 2/B/Scan_20180810_NF-KB ╜├░ú║░ 15,30,60min.jpg
- 4H raw data (SOOK)(KYS)/Figure 2/B/Scan_20180810_NF-KB ╜├░ú║░-1 15,30,60min.jpg
- 4H raw data (SOOK)(KYS)/Figure 2/C, D/
- 4H raw data (SOOK)(KYS)/Figure 2/C, D/p65, tak1, ikk, ikb-alpha density (KS).xlsx
- 4H raw data (SOOK)(KYS)/Figure 3/
- 4H raw data (SOOK)(KYS)/Figure 3/A/
- 4H raw data (SOOK)(KYS)/Figure 3/A/ap-1 luciferase activity.xlsx
- 4H raw data (SOOK)(KYS)/Figure 3/B/
- 4H raw data (SOOK)(KYS)/Figure 3/B/Scan_20180817_ap-1 ╜├░ú║░ 15,30,60min.jpg
- 4H raw data (SOOK)(KYS)/Figure 3/C/
- 4H raw data (SOOK)(KYS)/Figure 3/C/ap-1 density.xlsx
- 4H raw data (SOOK)(KYS)/Figure 3/C/ap-1, ATF2 density (KS).xlsx
- 4H raw data (SOOK)(KYS)/Figure 4/
- 4H raw data (SOOK)(KYS)/Figure 4/A (pSTAT1S ╝÷┴ñ ╟╩┐Σ╟╘)/
- 4H raw data (SOOK)(KYS)/Figure 4/A (pSTAT1S ╝÷┴ñ ╟╩┐Σ╟╘)/stat density (HH).xlsx
- 4H raw data (SOOK)(KYS)/Figure 4/B/
- 4H raw data (SOOK)(KYS)/Figure 4/B/jak density (KS).xlsx
- 4H raw data (SOOK)(KYS)/Figure 5/
- 4H raw data (SOOK)(KYS)/Figure 5/A,B (pp38 ╝÷┴ñ ╟╩┐Σ╟╘)/
- 4H raw data (SOOK)(KYS)/Figure 5/A,B (pp38 ╝÷┴ñ ╟╩┐Σ╟╘)/p38, erk, jnk, mk2 density (HH).xlsx
- 4H raw data (SOOK)(KYS)/Figure 5/C/
- 4H raw data (SOOK)(KYS)/Figure 5/C/p38 inhibitor (KS).xlsx
- 4H raw data (SOOK)(KYS)/Figure 6/
- 4H raw data (SOOK)(KYS)/Figure 6/A/
- 4H raw data (SOOK)(KYS)/Figure 6/A/paw edema-SOOK (SEM ╝÷┴ñ).xlsx
- 4H raw data (SOOK)(KYS)/Figure 6/B, C/
- 4H raw data (SOOK)(KYS)/Figure 6/B, C/19.12.04 paw edema new 4h GAPDH 55.xlsx
- 4H raw data (SOOK)(KYS)/Figure 6/B, C/19.12.04 paw edema new 4h LY6C 54 xlsx-SOOK (SEM ╝÷┴ñ).xlsx
- 4H raw data (SOOK)(KYS)/Figure 6/B, C/19.12.11 paw edema new 4h f480 55 xlsx-SOOK (SEM ╝÷┴ñ).xlsx
- 4H raw data (SOOK)(KYS)/Figure 6/D/
- 4H raw data (SOOK)(KYS)/Figure 6/D/ear edema-SOOK (SEM ╝÷┴ñ).xlsx
- 4H raw data (SOOK)(KYS)/Figure 7/
- 4H raw data (SOOK)(KYS)/Figure 7/TMS-HDMF-5Z Densito in vivo (1001)_╝÷┐1⁄4.xlsx
- 4H raw data (SOOK)(KYS)/Supple 1/
- 4H raw data (SOOK)(KYS)/Supple 1/A, C/
- 4H raw data (SOOK)(KYS)/Supple 1/A, C/2019.04.17 (pgn, poly IC) no assay.xlsx
- 4H raw data (SOOK)(KYS)/Supple 1/B, D/
- 4H raw data (SOOK)(KYS)/Supple 1/B, D/19.05.01 (POLY IC, PGN) PGE2 production.xlsx
