# Supplementary material for: Mosloflavone-Resveratrol Hybrid TMS-HDMF-5z Exhibits Potent In Vitro and In Vivo Anti-Inflammatory Effects Through NF-κB, AP-1, and JAK/STAT Inactivation
Source: Front Pharmacol. 2022 Apr 21;13:857789. doi: 10.3389/fphar.2022.857789 (PMC9068937; doi:10.3389/fphar.2022.857789)
Supplement: Supplementary file 2 [file DataSheet1.ZIP › 4H raw data (SOOK)(KYS)/Figure 1/B/2018.04.02 (LPS) NO ASSAY.xlsx]

## Sheet: Sheet1
Sample	Wells	Value	R	Result	MeanResult	SD	CV		%	aver	stdev
con	A3	0.079		3.706	3.766	0.112	3		11.8996	12.093	0.360044
	A4	0.079		3.676					11.8032
	A5	0.081		3.927					12.6092
	A6	0.08		3.756					12.0601
lps	B3	0.378		33.752	31.144	1.869	6		108.374	100.001	5.99982
	B4	0.363		32.284					103.66
	B5	0.359		31.901					102.431				T value	-28.5752
	B6	0.356		31.559					101.333				P value	1e-10
	C3	0.356		31.549					101.3				Degrees of Freedom	10
	C4	0.352		31.197					100.17
	C5	0.318		27.757					89.1247
	C6	0.332		29.155					93.6135
NIL	D3	0.158		11.673	11.575	0.253	2.2		37.4807	37.1653	0.814493
	D4	0.157		11.492					36.8996				T value	20.3608
	D6	0.16		11.864					38.094				P value	1.8e-09
	D7	0.154		11.27					36.1867				Degrees of Freedom	10
lps+1	E3	0.321		28.059	27.244	0.792	2.9		90.0944	87.4775	2.54283
	E4	0.318		27.777					89.1889				T value	3.92564
	E5	0.308		26.681					85.6698				P value	0.00284022
	E6	0.305		26.459					84.957				Degrees of Freedom	10
lps+2	F3	0.214		17.265	17.298	0.425	2.5		55.436	55.542	1.36416
	F4	0.22		17.909					57.5039				T value	14.3053
	G3	0.211		17.004					54.598				P value	5.51e-08
	G4	0.211		17.014					54.6301				Degrees of Freedom	10
lps+4	H3	0.197		15.606	15.54	0.585	3.8		50.1092	49.8989	1.87711
	H4	0.189		14.761					47.396				T value	15.9672
	H5	0.198		15.616					50.1413				P value	1.92e-08
	H6	0.203		16.179					51.949				Degrees of Freedom	10
4X	A7	0.078		3.625	3.726	0.072	1.9		11.6395	11.963	0.230057
	A8	0.079		3.726					11.9638
	A9	0.08		3.766					12.0922
	A10	0.08		3.786					12.1564
