# Supplementary material for: Mosloflavone-Resveratrol Hybrid TMS-HDMF-5z Exhibits Potent In Vitro and In Vivo Anti-Inflammatory Effects Through NF-κB, AP-1, and JAK/STAT Inactivation
Source: Front Pharmacol. 2022 Apr 21;13:857789. doi: 10.3389/fphar.2022.857789 (PMC9068937; doi:10.3389/fphar.2022.857789)
Supplement: Supplementary file 2 [file DataSheet1.ZIP › 4H raw data (SOOK)(KYS)/Figure 1/B/║╣╗τ║╗ 2018.03.30 (LPS) pge2 production.xlsx]

## Sheet: Sheet1
Sample	Wells	Value	R	Result	MeanResult	*20		%	aver	stdev		LPS
con	A2	0.857		0.015	0.0145	0.3		0.974976	0.942476	0.0459608		T value	-18.9313
	B2	0.865		0.014		0.28		0.909977				P value	0.0027786
lps	C2	0.185		1.458	1.5385	29.16		94.7676	100	7.39969		Degrees of Freedom	2
	D2	0.178		1.619		32.38		105.232				LPS+NS
ns398	E2	0.266		0.644	0.6025	12.88		41.859	39.1615	3.81475		T value	10.3348
	F2	0.283		0.561		11.22		36.4641				P value	0.00923309
lps+1	G2	0.209		1.098	1.045	21.96		71.3682	67.9233	4.87184		Degrees of Freedom	2
	H2	0.219		0.992		19.84		64.4784				LPS+1
lps+2	C3	0.372		0.306	0.3195	6.12		19.8895	20.767	1.24094		T value	5.12032
	D3	0.358		0.333		6.66		21.6445				P value	0.0360901
lps+4	E3	0.323		0.419	0.402	8.38		27.2343	26.1293	1.56267		Degrees of Freedom	2
	F3	0.336		0.385		7.7		25.0244				LPS+2
4x	G3	0.846		0.017	0.0145	0.34		1.10497	0.942476	0.229804		T value	14.9343
	H3	0.882		0.012		0.24		0.779981				P value	0.0044537
												Degrees of Freedom	2
												LPS+4
												T value	13.8134
												P value	0.00520001
												Degrees of Freedom	2
