# Supplementary material for: Mosloflavone-Resveratrol Hybrid TMS-HDMF-5z Exhibits Potent In Vitro and In Vivo Anti-Inflammatory Effects Through NF-κB, AP-1, and JAK/STAT Inactivation
Source: Front Pharmacol. 2022 Apr 21;13:857789. doi: 10.3389/fphar.2022.857789 (PMC9068937; doi:10.3389/fphar.2022.857789)
Supplement: Supplementary file 2 [file DataSheet1.ZIP › 4H raw data (SOOK)(KYS)/Figure 1/C/iNOS, COX DENSITY (KS).xlsx]

## Sheet: (fic1c)
	Fig.1c
	Gel name : iNOS (Raw 1-D Image)
	Index	Name		Volume of 1st membrane (INT*mm2)	Volume of 2nd membrane (INT*mm2)	Volume of 3rd membrane (INT*mm2)	iNOS/β-actin (average)			INOS			COX-2
		LPS (μg/ml)	TMS-HDMF-5z (μM)							LPS			LPS
	1	0	0	2032.68	1519.44	788.156	0.130995			T value	-132.43		T value	-54.5467
	2	1	0	11421.2	10981.2	10033.1	1			P value	1.95e-08		P value	6.762e-07
	3	1	1	5657.22	4855.13	3783.97	0.426419			Degrees of Freedom	4		Degrees of Freedom	4
	4	1	2	2784.99	1937.6	1074.4	0.195247			LPS+1			LPS+1
	5	1	4	2338.95	1742.58	924.306	0.173119			T value	27.8984		T value	33.6724
	6	0	4	1538.6	1096.55	555.057	0.115545			P value	9.8203e-06		P value	4.6398e-06
										Degrees of Freedom	4		Degrees of Freedom	4
	Gel name : COX-2 (Raw 1-D Image)									LPS+2			LPS+2
	Index	Name		Volume of 1st membrane (INT*mm2)	Volume of 2nd membrane (INT*mm2)	Volume of 3rd membrane (INT*mm2)	COX-2/β-actin (average)			T value	40.083		T value	13.3902
		LPS (μg/ml)	TMS-HDMF-5z (μM)							P value	2.3148e-06		P value	0.000900444
	1	0	0	602.1	442.179	270.186	0.0894141			Degrees of Freedom	4		Degrees of Freedom	3
	2	1	0	5117.85	4802.11	4471.32	1			LPS+4			LPS+4
	3	1	1	3552.36	3164.07	2731.23	0.635122			T value	37.1312		T value	12.7366
	4	1	2	1420.5	1108.25	734.641	0.247726			P value	3.1412e-06		P value	0.000218926
	5	1	4	1561.63	1239.05	853.493	0.284824			Degrees of Freedom	4		Degrees of Freedom	4
	6	0	4	0	0	0	0
	Gel name : β-actin (Raw 1-D Image)
	Index	Name		Volume (INT*mm2)	adj. Volume (INT*mm2)	Density (INT/mm2)
		LPS (μg/ml)	TMS-HDMF-5z (μM)
	1	0	0	602.1	442.179	270.186
	2	1	0	5117.85	4802.11	4471.32
	3	1	1	3552.36	3164.07	2731.23
	4	1	2	1420.5	1108.25	734.641
	5	1	4	1561.63	1239.05	853.493
	6	0	4	0	0	0

## Sheet: iNOS
		Gel name : iNOS (Raw 1-D Image)
		Index	Name	Volume	Adj. Vol.	Density
				INT*mm2	INT*mm2	INT/mm2
		1	U1	2032.68	2032.68	248.559		2032.68	7801.04	0.260565		0.184046	0.137575	0.0713625		0.130995	0.0566293
		2	U2	11421.2	11421.2	1396.61		11421.2	7636.76	1.49556	1.41576	1.05636	1.01566	0.927973		1	0.0656128
		3	U3	5657.22	5657.22	691.774		5657.22	7893.63	0.716682		0.506217	0.434444	0.338595		0.426419	0.0840985
		4	U4	2784.99	2784.99	340.553		2784.99	6990.48	0.398398		0.281402	0.195779	0.108559		0.195247	0.0864225
		5	U5	2338.95	2338.95	286.011		2338.95	6808.03	0.343558		0.242667	0.180793	0.0958969		0.173119	0.0736852
		6	U6	1538.6	1538.6	188.143		1538.6	6500.64	0.236685		0.167179	0.119147	0.0603103		0.115545	0.0535251
		Gel name : iNOS (Raw 1-D Image)
		Index	Name	Volume	Adj. Vol.	Density
				INT*mm2	INT*mm2	INT/mm2
		1	U1	1519.44	1519.44	185.799		1519.44	7801.04	0.194774
		2	U2	10981.2	10981.2	1342.79		10981.2	7636.76	1.43793
		3	U3	4855.13	4855.13	593.693		4855.13	7893.63	0.615069
		4	U4	1937.6	1937.6	236.932		1937.6	6990.48	0.277176
		5	U5	1742.58	1742.58	213.085		1742.58	6808.03	0.255959
		6	U6	1096.55	1096.55	134.088		1096.55	6500.64	0.168683
		Gel name : iNOS (Raw 1-D Image)
		Index	Name	Volume	Adj. Vol.	Density
				INT*mm2	INT*mm2	INT/mm2
		1	U1	788.156	788.156	106.905		788.156	7801.04	0.101032
		2	U2	10033.1	10033.1	1360.89		10033.1	7636.76	1.31379
		3	U3	3783.97	3783.97	513.258		3783.97	7893.63	0.47937
		4	U4	1074.4	1074.4	145.731		1074.4	6990.48	0.153694
		5	U5	924.306	924.306	125.373		924.306	6808.03	0.135767
		6	U6	555.057	555.057	75.2879		555.057	6500.64	0.085385
		Gel name : iNOS actin (Raw 1-D Image)
		Index	Name	Volume	Adj. Vol.	Density
				INT*mm2	INT*mm2	INT/mm2
		1	U1	7801.04	7801.04	1058.13
		2	U2	7636.76	7636.76	1035.85
		3	U3	7893.63	7893.63	1070.69
		4	U4	6990.48	6990.48	948.189
		5	U5	6808.03	6808.03	923.442
		6	U6	6500.64	6500.64	881.747

## Sheet: COX-2
		Gel name : iNOS, COX-2 (Raw 1-D Image)
		Index	Name	Volume	Adj. Vol.	Density
				INT*mm2	INT*mm2	INT/mm2
		1	U1	602.1	602.1	78.5341		602.1	7801.04	0.077182		0.12287	0.0902353	0.0551367		0.0894141	0.0338743
		2	U2	5117.85	5117.85	667.54		5117.85	7636.76	0.67016	0.628158	1.06686	1.00105	0.932089		1	0.0673937
		3	U3	3552.36	3552.36	463.348		3552.36	7893.63	0.450029		0.716427	0.638118	0.550823		0.635122	0.0828423
		4	U4	1420.5	1420.5	185.281		1420.5	6990.48	0.203205		0.323493	0.252383	0.167301		0.247726	0.0781998
		5	U5	1561.63	1561.63	203.689		1561.63	6808.03	0.22938		0.365163	0.289732	0.199577		0.284824	0.0829022
		6	U6	0	0	0		0	6500.64	0		0	0	0		0	0
		Gel name : iNOS, COX-2 (1) (Raw 1-D Image)
		Index	Name	Volume	Adj. Vol.	Density
				INT*mm2	INT*mm2	INT/mm2
		1	U1	442.179	442.179	76.7449		442.179	7801.04	0.056682
		2	U2	4802.11	4802.11	833.459		4802.11	7636.76	0.628815
		3	U3	3164.07	3164.07	549.159		3164.07	7893.63	0.400839
		4	U4	1108.25	1108.25	192.348		1108.25	6990.48	0.158537
		5	U5	1239.05	1239.05	215.05		1239.05	6808.03	0.181998
		6	U6	0	0	0		0	6500.64	0
		Gel name : iNOS, COX-2 (2) (Raw 1-D Image)
		Index	Name	Volume	Adj. Vol.	Density
				INT*mm2	INT*mm2	INT/mm2
		1	U1	270.186	270.186	56.2724		270.186	7801.04	0.0346346
		2	U2	4471.32	4471.32	931.255		4471.32	7636.76	0.585499
		3	U3	2731.23	2731.23	568.841		2731.23	7893.63	0.346004
		4	U4	734.641	734.641	153.006		734.641	6990.48	0.105092
		5	U5	853.493	853.493	177.76		853.493	6808.03	0.125366
		6	U6	0	0	0		0	6500.64	0
		Gel name : iNOS actin (Raw 1-D Image)
		Index	Name	Volume	Adj. Vol.	Density
				INT*mm2	INT*mm2	INT/mm2
		1	U1	7801.04	7801.04	1058.13
		2	U2	7636.76	7636.76	1035.85
		3	U3	7893.63	7893.63	1070.69
		4	U4	6990.48	6990.48	948.189
		5	U5	6808.03	6808.03	923.442
		6	U6	6500.64	6500.64	881.747
