# Supplementary material for: Mosloflavone-Resveratrol Hybrid TMS-HDMF-5z Exhibits Potent In Vitro and In Vivo Anti-Inflammatory Effects Through NF-κB, AP-1, and JAK/STAT Inactivation
Source: Front Pharmacol. 2022 Apr 21;13:857789. doi: 10.3389/fphar.2022.857789 (PMC9068937; doi:10.3389/fphar.2022.857789)
Supplement: Supplementary file 2 [file DataSheet1.ZIP › 4H raw data (SOOK)(KYS)/Figure 1/D/20191006 inos, cox-2 mRNA dose.xlsx]

## Sheet: Text Report
iNOS actin		Well	Sample Type	Target ID	Sample ID	Filter	Ct(CP)				각 AVER		COX-2 actin		CT (CP)		각 AVER
	CON	A7	UNKN	4	1	FAM	19.93	19.93	19.9333		19.9333			CON	20.25		20.21
		A8	UNKN	4	1	FAM	19.98	19.98			19.9333				20.23		20.21
		A9	UNKN	4	1	FAM	19.89	19.89			19.9333				20.15		20.21
	LPS	B7	UNKN	4	2	FAM	18.93	18.93	18.9233		18.9233			LPS	19.11		19.1367
		B8	UNKN	4	2	FAM	18.94	18.94			18.9233				19.21		19.1367
		B9	UNKN	4	2	FAM	18.9	18.9			18.9233				19.09		19.1367
	LPS+1	C7	UNKN	4	3	FAM	19.09	19.09	19.1		19.1			LPS+1	19.39		19.3767
		C8	UNKN	4	3	FAM	19.11	19.11			19.1				19.34		19.3767
		C9	UNKN	4	3	FAM	19.1	19.1			19.1				19.4		19.3767
	LPS+2	D7	UNKN	4	4	FAM	19.24	19.24	19.1833		19.1833			LPS+2	19.47		19.32
		D8	UNKN	4	4	FAM	19.13	19.13			19.1833				19.31		19.32
		D9	UNKN	4	4	FAM	19.18	19.18			19.1833				19.18		19.32
	LPS+4	E7	UNKN	4	5	FAM	19.36	19.36	19.3867		19.3867			LPS+4	19.79		19.5433
		E8	UNKN	4	5	FAM	19.38	19.38			19.3867				19.44		19.5433
		E9	UNKN	4	5	FAM	19.42	19.42			19.3867				19.4		19.5433
	4X	F7	UNKN	4	6	FAM	20.16	20.16	20.2067		20.2067			4X	20.32		20.23
		F8	UNKN	4	6	FAM	20.13	20.13			20.2067				20.17		20.23
		F9	UNKN	4	6	FAM	20.33	20.33			20.2067				20.2		20.23
	4시간													AVER	STDEV
INOS	CON	A1	UNKN	5	1	FAM	37.45	19.9333	-17.5167		5.33283e-06		0.00262335	0.00231191	0.00175904
		A2	UNKN	5	1	FAM	36.88	19.9333	-16.9467		7.91671e-06		0.00389442
		A3	UNKN	5	1	FAM	40.1	19.9333	-20.1667		8.49627e-07		0.000417952
	LPS	B1	UNKN	5	2	FAM	28.03	18.9233	-9.10667		0.00181393	0.00203283	0.892315	1	0.0935437		LPS	T value	-18.4699
		B2	UNKN	5	2	FAM	27.8	18.9233	-8.87667		0.00212744		1.04654					P value	5.05656e-05
		B3	UNKN	5	2	FAM	27.78	18.9233	-8.85667		0.00215714		1.06115					Degrees of Freedom	4
	LPS+1	C1	UNKN	5	3	FAM	28.2	19.1	-9.1		0.00182233		0.896448	0.946071	0.0441448		LPS+1	T value	0.903037
		C2	UNKN	5	3	FAM	28.1	19.1	-9		0.00195312		0.960789					P value	0.417571
		C3	UNKN	5	3	FAM	28.07	19.1	-8.97		0.00199416		0.980977					Degrees of Freedom	4
	LPS+2	D1	UNKN	5	4	FAM	28.93	19.1833	-9.74667		0.00116402		0.57261	0.629543	0.0525706		LPS+2	T value	5.97976
		D2	UNKN	5	4	FAM	28.69	19.1833	-9.50667		0.0013747		0.676248					P value	0.0039309
		D3	UNKN	5	4	FAM	28.77	19.1833	-9.58667		0.00130055		0.63977					Degrees of Freedom	4
	LPS+4	E1	UNKN	5	5	FAM	29.89	19.3867	-10.5033		0.00068894		0.338906	0.358078	0.0272732		LPS+4	T value	11.4107
		E2	UNKN	5	5	FAM	29.86	19.3867	-10.4733		0.000703416		0.346027					P value	0.000336501
		E3	UNKN	5	5	FAM	29.69	19.3867	-10.3033		0.000791385		0.389301					Degrees of Freedom	4
	4X	F1	UNKN	5	6	FAM	37.87	20.2067	-17.6633		4.81733e-06		0.00236976	0.00187701	0.000587616
		F2	UNKN	5	6	FAM	38.82	20.2067	-18.6133		2.49361e-06		0.00122667
		F3	UNKN	5	6	FAM	38.09	20.2067	-17.8833		4.136e-06		0.0020346
	2시간													AVER	STDEV
COX-2	CON	A4	UNKN	17	1	FAM	31.72	20.21	11.51		7.88667		0.00422549	0.00319992	0.00089907
		A5	UNKN	17	1	FAM	32.45	20.21	12.24		8.61667		0.00254756
		A6	UNKN	17	1	FAM	32.3	20.21	12.09		8.46667		0.0028267
	LPS	B4	UNKN	17	2	FAM	22.66	19.1367	3.52333	3.62333	-0.0999998		1.07177	1.00276	0.0897875		LPS	T value	-19.2812
		B5	UNKN	17	2	FAM	22.71	19.1367	3.57333		-0.0500001		1.03527					P value	4.26452e-05
		B6	UNKN	17	2	FAM	22.91	19.1367	3.77333		0.15		0.901251					Degrees of Freedom	4
	LPS+1	C4	UNKN	17	3	FAM	23.29	19.3767	3.91333		0.29		0.817902	0.719135	0.0914908		LPS+1	T value	3.8323
		C5	UNKN	17	3	FAM	23.51	19.3767	4.13333		0.51		0.702222					P value	0.0185814
		C6	UNKN	17	3	FAM	23.65	19.3767	4.27333		0.65		0.63728					Degrees of Freedom	4
	LPS+2	D4	UNKN	17	4	FAM	23.53	19.32	4.21		0.586667		0.66588	0.587884	0.0712947		LPS+2	T value	6.26767
		D5	UNKN	17	4	FAM	23.75	19.32	4.43		0.806667		0.571701					P value	0.00330673
		D6	UNKN	17	4	FAM	23.87	19.32	4.55		0.926667		0.526072					Degrees of Freedom	4
	LPS+4	E4	UNKN	17	5	FAM	24.59	19.5433	5.04667		1.42333		0.37285	0.329315	0.0413726		LPS+4	T value	11.7989
		E5	UNKN	17	5	FAM	24.79	19.5433	5.24667		1.62333		0.324585					P value	0.000295308
		E6	UNKN	17	5	FAM	24.95	19.5433	5.40667		1.78333		0.290511					Degrees of Freedom	4
	4X	F4	UNKN	17	6	FAM	32.99	20.23	12.76		9.13667		0.0017766	0.00170753	0.000188782
		F5	UNKN	17	6	FAM	33.24	20.23	13.01		9.38667		0.00149394
		F6	UNKN	17	6	FAM	32.93	20.23	12.7		9.07667		0.00185204
