# Supplementary material for: Mosloflavone-Resveratrol Hybrid TMS-HDMF-5z Exhibits Potent In Vitro and In Vivo Anti-Inflammatory Effects Through NF-κB, AP-1, and JAK/STAT Inactivation
Source: Front Pharmacol. 2022 Apr 21;13:857789. doi: 10.3389/fphar.2022.857789 (PMC9068937; doi:10.3389/fphar.2022.857789)
Supplement: Supplementary file 2 [file DataSheet1.ZIP › 4H raw data (SOOK)(KYS)/Figure 1/E/2018.04.04 COX-2 luciferase activity (.xlsx]

## Sheet: Sheet1
그때, 보정을 할 수 없어 보정하지 않고 표 그림
Sample	Wells	Sample#	FireflyRLU	AvgFF	RenillaRLU	AVGREN	%	AVER	stdev	NormFF	AvgNormFF	SDnormFF
con	C1	1	57.823	46.339	118.206		18.6823	31.7989	8.82598	0.489	0.326	0.144
	C2		42.077		89.893					0.468
	C3		39.91		101.883					0.392
	D1		59.701		230.45		36.4223			0.259
	D2		42.8		218.893		34.5957			0.196
	D3		35.721		237.24		37.4954			0.151
lps	E1	2	49.589	41.933	523.555	632.717	82.7471	100	12.2388	0.095	0.068	0.015		LPS	T value	-9.53336
	E2		39.621		617.02		97.5191			0.064					P value	1.21132e-05
	E3		37.31		650.967		102.884			0.057					Degrees of Freedom	8
	F1		43.955		581.483		91.9025			0.076				LPS+1	T value	2.35249
	F2		40.777		676.97		106.994			0.06					P value	0.0431285
	F3		40.344		746.31		117.953			0.054					Degrees of Freedom	9
lps+1	G1	3	47.422	43.233	536.556		84.8019	85.222	7.41062	0.088	0.078	0.015		LPS+2	T value	9.11631
	G2		40.633		591.306		93.4551			0.069					P value	7.6858e-06
	G3		42.511		676.248					0.063					Degrees of Freedom	9
	H1		46.844		467.072		73.82			0.1				LPS+4	T value	11.203
	H2		45.111		533.089		84.2539			0.085					P value	1.3796e-06
	H3		36.877		568.048		89.7792			0.065					Degrees of Freedom	9
lps+2	A4	4	37.31	36.829	286.5		45.2809	42.9841	7.26606	0.13	0.128	0.037
	A5		40.199		281.444		44.4818			0.143
	A6		37.888		502.031					0.075
	B4		34.565		295.745		46.7421			0.117
	B5		34.854		304.846		48.1805			0.114
	B6		36.154		191.302		30.235			0.189
lps+4	C4	5	39.766	41.499	236.951		37.4498	34.3264	4.86195	0.168	0.176	0.046
	C5		38.755		249.374		39.4132			0.155
	C6		44.1		451.037					0.098
	D4		39.621		178.734		28.2486			0.222
	D5		37.744		190.58		30.1209			0.198
	D6		49.011		230.306		36.3995			0.213
4x	E4	6	34.132	35.89	110.261		17.4266	16.0568	6.07383	0.31	0.41	0.187
	E5		36.01		122.251		19.3216			0.295
	E6		33.843		56.379		8.91062			0.6
	F4		38.755		106.65		16.8559			0.363
	F5		32.976		155.765		24.6184			0.212
	F6		39.621		58.257		9.20743			0.68
