# Supplementary material for: Mosloflavone-Resveratrol Hybrid TMS-HDMF-5z Exhibits Potent In Vitro and In Vivo Anti-Inflammatory Effects Through NF-κB, AP-1, and JAK/STAT Inactivation
Source: Front Pharmacol. 2022 Apr 21;13:857789. doi: 10.3389/fphar.2022.857789 (PMC9068937; doi:10.3389/fphar.2022.857789)
Supplement: Supplementary file 2 [file DataSheet1.ZIP › 4H raw data (SOOK)(KYS)/Figure 1/E/INOS Luciferase activity.xlsx]

## Sheet: Sheet1
									AVER	%	AVER	STDEV
iNOS	CON	C7	13	51.034	87.256	94.082	88.737	0.542442	0.863839	19.2464	30.6499	8.13172
		C8		51.034		59.557		0.856893		30.4035
		D7		105.14		101.016		1.04083		36.9295
		D8		101.818		100.294		1.0152		36.0202
	LPS	E7	14	453.06	432.222	145.798	203.473	3.10745	2.81841	110.256	100	9.24609		LPS	T value	-11.2643
		E8		500.875		172.487		2.90384		103.031					P value	2.92661e-05
		F7		391.376		157.499		2.48494		88.1683					Degrees of Freedom	6
		F8		383.575		138.106		2.7774		98.5449				LPS+1	T value	4.02624
	1	G7	15	327.381	359.27	135.975	264.651	2.40766	2.19793	85.4261	77.9847	5.83986			P value	0.00690973
		G8		362.629		162.485		2.23177		79.1855					Degrees of Freedom	6
		H7		374.908		185.668		2.01924		71.6447				LPS+2	T value	6.99244
		H8		372.163		174.475		2.13304		75.6826					P value	0.000425972
	2	A9	16	304.557	277.435	246.34	264.831	1.23633	1.53195	43.8662	54.3551	9.21713			Degrees of Freedom	6
		A10		361.907		259.307		1.39567		49.5198				LPS+4	T value	12.1563
		B9		219.327		128.428		1.70778		60.5939					P value	1.88407e-05
		B10		223.949		125.25		1.78802		63.4406					Degrees of Freedom	6
	4	C9	17	157.932	130.774	156.921	121.746	1.00644	1.09502	35.7096	38.8523	3.96459
		C10		150.709		147.242		1.02355		36.3165
		D9		111.417		89.026		1.25151		44.4049
		D10		103.038		93.793		1.09857		38.9783
	4X	E9	18	55.078	49.806	71.98	56.234	0.765185	0.92157	27.1495	32.6983	7.49849
		E10		48.867		53.923		0.906237		32.1542
		F9		48		39.188		1.22486		43.4595
		F10		47.278		59.846		0.789994		28.0298
