# Supplementary material for: Mosloflavone-Resveratrol Hybrid TMS-HDMF-5z Exhibits Potent In Vitro and In Vivo Anti-Inflammatory Effects Through NF-κB, AP-1, and JAK/STAT Inactivation
Source: Front Pharmacol. 2022 Apr 21;13:857789. doi: 10.3389/fphar.2022.857789 (PMC9068937; doi:10.3389/fphar.2022.857789)
Supplement: Supplementary file 2 [file DataSheet1.ZIP › 4H raw data (SOOK)(KYS)/Figure 1/F/20170819 4H 4hr TNF-a IL-1b IL-6 mRNA dose (HS).xlsx]

## Sheet: Text Report
		Well	Sample Type	Target ID	Sample ID	Filter	Ct(CP)	ACTIN					AVER	STDEV
TNF-a	CON	A1	UNKN	6	1	FAM	26.9	19.9333	-6.96667	0.00799511		0.0179275	0.0170597	0.00102097
		A2	UNKN	6	1	FAM	27.07	19.9333	-7.13667	0.00710639		0.0159347
		A3	UNKN	6	1	FAM	26.95	19.9333	-7.01667	0.00772277		0.0173168
	LPS	B1	UNKN	6	2	FAM	20.01	18.9233	-1.08667	0.470848	0.445969	1.05579	1	0.0588926		LPS	T value	-28.9042
		B2	UNKN	6	2	FAM	20.08	18.9233	-1.15667	0.448548		1.00578					P value	8.528e-06
		B3	UNKN	6	2	FAM	20.18	18.9233	-1.25667	0.41851		0.938429					Degrees of Freedom	4
	1	C1	UNKN	6	3	FAM	20.29	19.1	-1.19	0.438303		0.982811	0.983205	0.0340702		LPS+1	T value	0.42756
		C2	UNKN	6	3	FAM	20.34	19.1	-1.24	0.423373		0.949333					P value	0.690984
		C3	UNKN	6	3	FAM	20.24	19.1	-1.14	0.45376		1.01747					Degrees of Freedom	4
	2	D1	UNKN	6	4	FAM	20.52	19.1833	-1.33667	0.395934		0.887808	0.855881	0.0276496		LPS+2	T value	3.83677
		D2	UNKN	6	4	FAM	20.6	19.1833	-1.41667	0.374577		0.839918					P value	0.0185106
		D3	UNKN	6	4	FAM	20.6	19.1833	-1.41667	0.374577		0.839918					Degrees of Freedom	4
	4	E1	UNKN	6	5	FAM	20.86	19.3867	-1.47333	0.360149		0.807566	0.817007	0.0118249		LPS+4	T value	5.27658
		E2	UNKN	6	5	FAM	20.85	19.3867	-1.46333	0.362654		0.813184					P value	0.00618448
		E3	UNKN	6	5	FAM	20.82	19.3867	-1.43333	0.370274		0.83027					Degrees of Freedom	4
	4X	F1	UNKN	6	6	FAM	26.95	20.2067	-6.74333	0.00933371		0.0209291	0.0201768	0.000665831
		F2	UNKN	6	6	FAM	27.02	20.2067	-6.81333	0.00889165		0.0199378
		F3	UNKN	6	6	FAM	27.04	20.2067	-6.83333	0.00876923		0.0196633
IL-6	CON	A7	UNKN	11	1	FAM	34.72	19.9333	-14.7867	3.5381e-05		0.0080476	0.0045105	0.00337793
		A8	UNKN	11	1	FAM	37.33	19.9333	-17.3967	5.79537e-06		0.00131819
		A9	UNKN	11	1	FAM	35.67	19.9333	-15.7367	1.83143e-05		0.0041657
	LPS	B7	UNKN	11	2	FAM	26.73	18.9233	-7.80667	0.00446642	0.00439646	1.01591	1	0.0338638		LPS	T value	-50.6654
		B8	UNKN	11	2	FAM	26.72	18.9233	-7.79667	0.00449748		1.02298					P value	9.082e-07
		B9	UNKN	11	2	FAM	26.81	18.9233	-7.88667	0.00422549		0.961111					Degrees of Freedom	4
	1	C7	UNKN	11	3	FAM	27.45	19.1	-8.35	0.00306478		0.697102	0.656322	0.0514571		LPS+1	T value	9.6634
		C8	UNKN	11	3	FAM	27.5	19.1	-8.4	0.00296038		0.673356					P value	0.000641571
		C9	UNKN	11	3	FAM	27.67	19.1	-8.57	0.00263132		0.598508					Degrees of Freedom	4
	2	D7	UNKN	11	4	FAM	27.66	19.1833	-8.47667	0.00280717			0.602065	0.014753		LPS+2	T value	15.0669
		D8	UNKN	11	4	FAM	27.72	19.1833	-8.53667	0.00269282		0.612497					P value	0.000634673
		D9	UNKN	11	4	FAM	27.77	19.1833	-8.58667	0.00260109		0.591633					Degrees of Freedom	3
	4	E7	UNKN	11	5	FAM	28.44	19.3867	-9.05333	0.00188224		0.428126	0.380554	0.0451743		LPS+4	T value	19.0038
		E8	UNKN	11	5	FAM	28.63	19.3867	-9.24333	0.00164998		0.375298					P value	4.51662e-05
		E9	UNKN	11	5	FAM	28.78	19.3867	-9.39333	0.00148705		0.338237					Degrees of Freedom	4
	4X	F7	UNKN	11	6	FAM	34.39	20.2067	-14.1833	5.37516e-05		0.0122261	0.00721842	0.00464293
		F8	UNKN	11	6	FAM	36.39	20.2067	-16.1833	1.34379e-05		0.00305652
		F9	UNKN	11	6	FAM	35.33	20.2067	-15.1233	2.80171e-05		0.00637265
IL-1B	CON	A4	UNKN	12	1	FAM	34.6	19.9333	-14.6667	3.84497e-05		7.5632e-05	7.03877e-05	1.24823e-05
		A5	UNKN	12	1	FAM	35.03	19.9333	-15.0967	2.85398e-05		5.61388e-05
		A6	UNKN	12	1	FAM	34.53	19.9333	-14.5967	4.03613e-05		7.93922e-05
	LPS	B4	UNKN	12	2	FAM	19.86	18.9233	-0.936667	0.522439	0.508379	1.02766	1	0.0363436		LPS	T value	-47.6543
		B5	UNKN	12	2	FAM	19.96	18.9233	-1.03667	0.487452		0.958837					P value	1.16e-06
		B6	UNKN	12	2	FAM	19.88	18.9233	-0.956667	0.515246		1.01351					Degrees of Freedom	4
	1	C4	UNKN	12	3	FAM	20.75	19.1	-1.65	0.31864		0.626777	0.638524	0.0101735		LPS+1	T value	16.5894
		C5	UNKN	12	3	FAM	20.71	19.1	-1.61	0.327598		0.644398					P value	7.73361e-05
		C6	UNKN	12	3	FAM	20.71	19.1	-1.61	0.327598		0.644398					Degrees of Freedom	4
	2	D4	UNKN	12	4	FAM	21.29	19.1833	-2.10667	0.232183		0.456712	0.462051	0.00668747		LPS+2	T value	25.2141
		D5	UNKN	12	4	FAM	21.28	19.1833	-2.09667	0.233798		0.459889					P value	1.46905e-05
		D6	UNKN	12	4	FAM	21.25	19.1833	-2.06667	0.23871		0.469552					Degrees of Freedom	4
	4	E4	UNKN	12	5	FAM	22.16	19.3867	-2.77333	0.146266		0.287711	0.304472	0.0181158		LPS+4	T value	29.6661
		E5	UNKN	12	5	FAM	21.99	19.3867	-2.60333	0.164558		0.323691					P value	7.6883e-06
		E6	UNKN	12	5	FAM	22.09	19.3867	-2.70333	0.153538		0.302015					Degrees of Freedom	4
	4X	F4	UNKN	12	6	FAM	33.93	20.2067	-13.7233	7.39375e-05		0.000145438	0.000167597	2.13166e-05
		F5	UNKN	12	6	FAM	33.71	20.2067	-13.5033	8.61175e-05		0.000169396
		F6	UNKN	12	6	FAM	33.56	20.2067	-13.3533	9.55534e-05		0.000187957
IFNβ	CON	A4	UNKN	13	1	FAM	35.4963	20.8805	-14.6158	3.98291e-05		0.0680855	0.0852082	0.0177728
		A5	UNKN	13	1	FAM	34.8912	20.8805	-14.0107	6.05852e-05		0.103567
		A6	UNKN	13	1	FAM	35.1938	20.8805	-14.3132	4.91229e-05		0.0839725
	LPS	B4	UNKN	13	2	FAM	31.4519	20.8091	-10.6428	0.000625444	0.000584987	1.06916	1	0.0697875		LPS	T value	-22.0019
		B5	UNKN	13	2	FAM	31.6537	20.8091	-10.8446	0.000543804		0.9296					P value	2.52555e-05
		B6	UNKN	13	2	FAM	31.5466	20.8091	-10.7375	0.000585714		1.00124					Degrees of Freedom	4
	1	C4	UNKN	13	3	FAM	31.6624	20.6231	-11.0393	0.000475151		0.812242	0.814007	0.0656471		LPS+1	T value	3.36233
		C5	UNKN	13	3	FAM	31.7789	20.6231	-11.1558	0.000438307		0.74926					P value	0.0282437
		C6	UNKN	13	3	FAM	31.546	20.6231	-10.9229	0.000515092		0.880518					Degrees of Freedom	4
	2	D4	UNKN	13	4	FAM	31.5466	20.6287	-10.9179	0.000516877		0.883569	0.753169	0.115588		LPS+2	T value	3.16634
		D5	UNKN	13	4	FAM	31.9602	20.6287	-11.3315	0.000388036		0.663324					P value	0.0339768
		D6	UNKN	13	4	FAM	31.8568	20.6287	-11.2281	0.00041687		0.712614					Degrees of Freedom	4
	4	E4	UNKN	13	5	FAM	32.5839	20.8571	-11.7268	0.000295032		0.50434	0.447554	0.0494023		LPS+4	T value	11.1909
		E5	UNKN	13	5	FAM	32.8671	20.8571	-12.01	0.000242452		0.414457					P value	0.000363009
		E6	UNKN	13	5	FAM	32.8347	20.8571	-11.9776	0.000247956		0.423865					Degrees of Freedom	4
	4X	F4	UNKN	13	6	FAM	46.3174	21.2572	-25.0602	2.8584e-08		4.88625e-05	0.00364358	0.00566737
		F5	UNKN	13	6	FAM	42.4663	21.2572	-21.2091	4.12513e-07		0.000705166
		F6	UNKN	13	6	FAM	38.6151	21.2572	-17.3579	5.95325e-06		0.0101767
