# Supplementary material for: Mosloflavone-Resveratrol Hybrid TMS-HDMF-5z Exhibits Potent In Vitro and In Vivo Anti-Inflammatory Effects Through NF-κB, AP-1, and JAK/STAT Inactivation
Source: Front Pharmacol. 2022 Apr 21;13:857789. doi: 10.3389/fphar.2022.857789 (PMC9068937; doi:10.3389/fphar.2022.857789)
Supplement: Supplementary file 2 [file DataSheet1.ZIP › 4H raw data (SOOK)(KYS)/Figure 2/A/2018.07.09 nf-kb luciferase assay.xlsx]

## Sheet: Sheet1
								AVER	STDEV
Sample	Wells	Sample#	FireflyRLU	AvgFF	RenillaRLU	AvgRen	NormFF	AvgNormFF	SDnormFF
con	C1	1	364.796	330.993	122.974	116.726	2.966	2.83875	0.284
	C2		354.25		111.85		3.167
	D1		309.324		122.396		2.527
	D2		295.601		109.683		2.695
lps	E1	2	4574.65	5287	131.641	132.255	34.751	42.1327	6.673		LPS	T value	-12.6891
	E2		4620.44		136.553							P value	5.40341e-05
	F1		6082.41		131.785		46.154					Degrees of Freedom	5
	F2		5870.48		129.041		45.493
lps+1uM	G1	3	3568.04	3259.08	143.198	106.361	24.917	32.2912	7.128		LPS+1	T value	1.88199
	G2		3298.04		101.16		32.602					P value	0.118573
	H1		3477.32		116.762		29.781					Degrees of Freedom	5
	H2		2692.9		64.324		41.865
lps+2uM	A5	4	2655.05	1079.43	72.124	44.966		21.1955	3.98172		LPS+2	T value	4.01686
	A6		826.484		34.421		24.011					P value	0.0277017
	B5		44.244		30.232							Degrees of Freedom	3
	B6		791.959		43.088		18.38
lps+4uM	C5	5	85.559	209.504	40.055	37.671	2.136	5.531	3.99		LPS+4	T value	9.40933
	C6		197.08		36.732		5.365					P value	0.000228738
	D5		434.714		38.899		11.175					Degrees of Freedom	5
	D6		120.662		34.999		3.448
4uM	E5	6	50.745	52.478	33.843	30.16	1.499	1.745	0.555
	E6		39.333		26.765		1.47
	F5		76.025		29.509		2.576
	F6		43.811		30.521		1.435
