# Supplementary material for: Mosloflavone-Resveratrol Hybrid TMS-HDMF-5z Exhibits Potent In Vitro and In Vivo Anti-Inflammatory Effects Through NF-κB, AP-1, and JAK/STAT Inactivation
Source: Front Pharmacol. 2022 Apr 21;13:857789. doi: 10.3389/fphar.2022.857789 (PMC9068937; doi:10.3389/fphar.2022.857789)
Supplement: Supplementary file 2 [file DataSheet1.ZIP › 4H raw data (SOOK)(KYS)/Figure 2/C, D/p65, tak1, ikk, ikb-alpha density (KS).xlsx]

## Sheet: (fig2c)
	Fig.2c
	Gel name : p-p65 in nucleus (Raw 1-D Image)
	Index	Name		Volume of 1st membrane (INT*mm2)	Volume of 2nd membrane (INT*mm2)	Volume of 3rd membrane (INT*mm2)	p-p65/PARP-1 (average)				PP65 (N)				P65(N)				P65(C)
		LPS (μg/ml)	TMS-HDMF-5z (μM)								LPS	T value	-4.49924		LPS	T value	-19.7896		LPS	T value	5.37243
	1	0	0	0.248904	0.124452	0	4.87912e-05					P value	0.0460164			P value	3.84633e-05			P value	0.0057979
	2	1	0	2718.41	2670.74	2448.97	1					Degrees of Freedom	2			Degrees of Freedom	4			Degrees of Freedom	4
	3	1	1	1417.63	1221.87	923.559	0.452169				LPS+1	T value	2.39384		LPS+1	T value	-3.68886		LPS+1	T value	-8.69799
	4	1	2	1546.07	1363.62	1058.09	0.437792					P value	0.139022			P value	0.0210397			P value	0.000961928
	5	1	4	988.772	815.535	536.887	0.290631					Degrees of Freedom	2			Degrees of Freedom	4			Degrees of Freedom	4
	6	0	4	242.931	210.2	122.212	0.0755427				LPS+2	T value	3.80434		LPS+2	T value	51.8933		LPS+2	T value	-11.6608
												P value	0.0319104			P value	8.253e-07			P value	0.000309202
	Gel name : p65 in nucleus (Raw 1-D Image)											Degrees of Freedom	3			Degrees of Freedom	4			Degrees of Freedom	4
	Index	Name		Volume of 1st membrane (INT*mm2)	Volume of 2nd membrane (INT*mm2)	Volume of 3rd membrane (INT*mm2)	p65/PARP-1 (average)				LPS+4	T value	3.953		LPS+4	T value	80.6245		LPS+4	T value	-35.8429
		LPS (μg/ml)	TMS-HDMF-5z (μM)									P value	0.0288872			P value	1.419e-07			P value	3.6165e-06
	1	0	0	343.861	233.97	127.937	0.0828273					Degrees of Freedom	3			Degrees of Freedom	4			Degrees of Freedom	4
	2	1	0	3003.78	2925	2799.3	1
	3	1	1	2536.71	2365.84	2134.98	0.80203
	4	1	2	1871.39	1647.5	1366.73	0.52877
	5	1	4	1350.8	1100.28	786.289	0.360903
	6	0	4	719.085	539.873	336.394	0.188112
	Gel name : PARP-1 in nucleus (Raw 1-D Image)
	Index	Name		Volume (INT*mm2)	adj. Volume (INT*mm2)	Density (INT/mm2)
		LPS (μg/ml)	TMS-HDMF-5z (μM)
	1	0	0	11479.2	11479.2	1235.25
	2	1	0	11758.2	11758.2	1265.28
	3	1	1	11821	11821	1272.03
	4	1	2	12447.3	12447.3	1339.43
	5	1	4	12084.4	12084.4	1300.38
	6	0	4	11425.2	11425.2	1229.44
	Gel name : p65 in cytosol (Raw 1-D Image)
	Index	Name		Volume of 1st membrane (INT*mm2)	Volume of 2nd membrane (INT*mm2)	Volume of 3rd membrane (INT*mm2)	p65/α-tubulin (average)
		LPS (μg/ml)	TMS-HDMF-5z (μM)
	1	0	0	6721.66	6215.14	6217.13	1
	2	1	0	5158.04	5454.37	4782.2	0.80358
	3	1	1	5842.91	6146.19	5427.36	0.975801
	4	1	2	6242.4	6557.51	5888.08	0.984612
	5	1	4	6515.07	6814.75	6157.4	1.28213
	6	0	4	7379.27	7679.45	7082.08	1.41277
	Gel name : α-tubulin in cytosol (Raw 1-D Image)
	Index	Name		Volume of 1st membrane (INT*mm2)	Volume of 2nd membrane (INT*mm2)	Volume of 3rd membrane (INT*mm2)
		LPS (μg/ml)	TMS-HDMF-5z (μM)
	1	0	0	8795.28	9143.87	8456.65
	2	1	0	8771.89	9127.45	8456.65
	3	1	1	8156.35	8506.68	7894.25
	4	1	2	8704.18	9050.29	8365.55
	5	1	4	6973.18	7313.18	6636.79
	6	0	4	7229.55	7456.43	6889.42

## Sheet: pp65
		Gel name : NFkB1 (Raw 1-D Image)
		Index	Name	Volume	Adj. Vol.	Density
				INT*mm2	INT*mm2	INT/mm2
		1	U1	0.248904	0.248904	0.0608728		0.248904	11479.2	2.1683e-05		9.75824e-05	4.87912e-05	0		4.87912e-05	4.87912e-05
		2	U2	2718.41	2718.41	664.823		2718.41	11758.2	0.231192	0.222202	1.04046	1.02221	0.93733		1	0.0550348
		3	U3	1417.63	1417.63	346.701		1417.63	11821	0.119925		0.539713	0.465183	0.351612		0.452169	0.0947235
		4	U4	1546.07	1546.07	378.112		1546.07	12447.3	0.124209			0.493026	0.382559		0.437792	0.0781114
		5	U5	988.772	988.772	241.817		988.772	12084.4	0.081822		0.368232	0.303716	0.199944		0.290631	0.0849039
		6	U6	242.931	242.931	59.4119		242.931	11425.2	0.0212627		0.0956907	0.082798	0.0481395		0.0755427	0.0245918
		Gel name : NFkB2 (Raw 1-D Image)
		Index	Name	Volume	Adj. Vol.	Density
				INT*mm2	INT*mm2	INT/mm2
		1	U1	0.124452	0.124452	0.0235637		0.124452	11479.2	1.08415e-05
		2	U2	2670.74	2670.74	505.677		2670.74	11758.2	0.227138
		3	U3	1221.87	1221.87	231.348		1221.87	11821	0.103365
		4	U4	1363.62	1363.62	258.187		1363.62	12447.3	0.109551
		5	U5	815.535	815.535	154.413		815.535	12084.4	0.0674864
		6	U6	210.2	210.2	39.7991		210.2	11425.2	0.0183979
		Gel name : NFkB3 (Raw 1-D Image)
		Index	Name	Volume	Adj. Vol.	Density
				INT*mm2	INT*mm2	INT/mm2
		1	U1	0	0	0		0	11479.2	0
		2	U2	2448.97	2448.97	510.055		2448.97	11758.2	0.208277
		3	U3	923.559	923.559	192.353		923.559	11821	0.0781289
		4	U4	1058.09	1058.09	220.372		1058.09	12447.3	0.0850055
		5	U5	536.887	536.887	111.819		536.887	12084.4	0.044428
		6	U6	122.212	122.212	25.4535		122.212	11425.2	0.0106967
		Gel name : NFkB3 (Raw 1-D Image)
		Index	Name	Volume	Adj. Vol.	Density
				INT*mm2	INT*mm2	INT/mm2
		1	U1	11479.2	11479.2	1235.25
		2	U2	11758.2	11758.2	1265.28
		3	U3	11821	11821	1272.03
		4	U4	12447.3	12447.3	1339.43
		5	U5	12084.4	12084.4	1300.38
		6	U6	11425.2	11425.2	1229.44

## Sheet: p65
		Gel name : NFkB1 (Raw 1-D Image)
		Index	Name	Volume	Adj. Vol.	Density
				INT*mm2	INT*mm2	INT/mm2
		1	U1	343.861	343.861	89.5214		343.861	11479.2	0.0299551		0.121064	0.0823745	0.0450431		0.0828273	0.0380126
		2	U2	3003.78	3003.78	782.008		3003.78	11758.2	0.255461	0.247432	1.03245	1.00538	0.962171		1	0.0354479
		3	U3	2536.71	2536.71	660.411		2536.71	11821	0.214594		0.867286	0.808866	0.729937		0.80203	0.0689296
		4	U4	1871.39	1871.39	487.2		1871.39	12447.3	0.150344		0.60762	0.534926	0.443764		0.52877	0.0821012
		5	U5	1350.8	1350.8	351.67		1350.8	12084.4	0.111781		0.451763	0.367979	0.262967		0.360903	0.094597
		6	U6	719.085	719.085	187.208		719.085	11425.2	0.0629384		0.254367	0.190973	0.118995		0.188112	0.0677313
		Gel name : NFkB2 (Raw 1-D Image)
		Index	Name	Volume	Adj. Vol.	Density
				INT*mm2	INT*mm2	INT/mm2
		1	U1	233.97	233.97	50.354		233.97	11479.2	0.0203821
		2	U2	2925	2925	629.506		2925	11758.2	0.248762
		3	U3	2365.84	2365.84	509.165		2365.84	11821	0.200139
		4	U4	1647.5	1647.5	354.567		1647.5	12447.3	0.132357
		5	U5	1100.28	1100.28	236.798		1100.28	12084.4	0.0910495
		6	U6	539.873	539.873	116.189		539.873	11425.2	0.0472528
		Gel name : NFkB3 (Raw 1-D Image)
		Index	Name	Volume	Adj. Vol.	Density
				INT*mm2	INT*mm2	INT/mm2
		1	U1	127.937	127.937	32.7786		127.937	11479.2	0.0111451
		2	U2	2799.3	2799.3	717.207		2799.3	11758.2	0.238072
		3	U3	2134.98	2134.98	547.001		2134.98	11821	0.180609
		4	U4	1366.73	1366.73	350.17		1366.73	12447.3	0.109801
		5	U5	786.289	786.289	201.454		786.289	12084.4	0.0650663
		6	U6	336.394	336.394	86.1873		336.394	11425.2	0.0294432
		Gel name : NFkB3 (Raw 1-D Image)
		Index	Name	Volume	Adj. Vol.	Density
				INT*mm2	INT*mm2	INT/mm2
		1	U1	11479.2	11479.2	1235.25
		2	U2	11758.2	11758.2	1265.28
		3	U3	11821	11821	1272.03
		4	U4	12447.3	12447.3	1339.43
		5	U5	12084.4	12084.4	1300.38
		6	U6	11425.2	11425.2	1229.44

## Sheet: p65(C)
		Gel name : NFkB1 (Raw 1-D Image)
		Index	Name	Volume	Adj. Vol.	Density
				INT*mm2	INT*mm2	INT/mm2
																			p65(c)
		1	U1	2287.43	2287.43	362.868		2287.43	5981.54	0.382415	0.355402	1.07601	1.00517	0.918821		1	0.0787205		1의 기준값
		2	U2	1427.34	1427.34	226.427		1427.34	5914.71	0.241321		0.679008	0.595472	0.491154		0.588545	0.0941182		aver	stdev		6721.66	6215.14	6217.13
		3	U3	2279.84	2279.84	361.664		2279.84	5324.44	0.428184		1.20479	1.15382	1.09081		1.14981	0.0570931		1	0.0591252		5158.04	5454.37	4782.2
		4	U4	2790.34	2790.34	442.648		2790.34	5945.83	0.469294		1.32046	1.27735	1.226		1.2746	0.0472929		0.80358	0.0226774		5842.91	6146.19	5427.36
		5	U5	3134.33	3134.33	497.216		3134.33	4041.71	0.775496		2.18203	2.12164	2.04392		2.11586	0.069233		0.975801	0.0257305		6242.4	6557.51	5888.08
		6	U6	4207.11	4207.11	667.397		4207.11	4397.02	0.956808		2.69219	2.6331	2.55991		2.6284	0.0662651		0.984612	0.0144528		6515.07	6814.75	6157.4
																			1.28213	0.00454508		7379.27	7679.45	7082.08
		Gel name : NFkB2 (Raw 1-D Image)																	1.41277	0.00667543
		Index	Name	Volume	Adj. Vol.	Density
				INT*mm2	INT*mm2	INT/mm2
		1	U1	2136.84	2136.84	437.983		2136.84	5981.54	0.357239
		2	U2	1251.74	1251.74	256.566		1251.74	5914.71	0.211632
		3	U3	2183.39	2183.39	447.523		2183.39	5324.44	0.410069
		4	U4	2699.24	2699.24	553.257		2699.24	5945.83	0.453973
		5	U5	3047.58	3047.58	624.655		3047.58	4041.71	0.754034
		6	U6	4114.76	4114.76	843.392		4114.76	4397.02	0.935807
		Gel name : NFkB3 (Raw 1-D Image)
		Index	Name	Volume	Adj. Vol.	Density
				INT*mm2	INT*mm2	INT/mm2
		1	U1	1953.28	1953.28	400.358		1953.28	5981.54	0.326551
		2	U2	1032.46	1032.46	211.62		1032.46	5914.71	0.174557
		3	U3	2064.16	2064.16	423.086		2064.16	5324.44	0.387677
		4	U4	2590.72	2590.72	531.013		2590.72	5945.83	0.435721
		5	U5	2935.95	2935.95	601.774		2935.95	4041.71	0.726413
		6	U6	4000.39	4000.39	819.949		4000.39	4397.02	0.909796
		Gel name : NFkB3 (Raw 1-D Image)
		Index	Name	Volume	Adj. Vol.	Density
				INT*mm2	INT*mm2	INT/mm2
		1	U1	5981.54	5981.54	869.812
		2	U2	5914.71	5914.71	860.094
		3	U3	5324.44	5324.44	774.258
		4	U4	5945.83	5945.83	864.618
		5	U5	4041.71	4041.71	587.729
		6	U6	4397.02	4397.02	639.397

## Sheet: (fig2d)
	Fig.2d
	Gel name : p-IκBα (Raw 1-D Image)
	Index	Name		Volume of 1st membrane (INT*mm2)	Volume of 2nd membrane (INT*mm2)	Volume of 3rd membrane (INT*mm2)	p-IκBα/β-actin (average)		P-TAK1				P-IKK				P-IKB				IKB
		LPS (μg/ml)	TMS-HDMF-5z (μM)						LPS	T value	-18.2503		LPS	T value	-16.0755		LPS	T value	-18.7499		LPS	T value	15.1448
	1	0	0	170.375	255.625	189.914	0.19456			P value	0.000358913			P value	8.75733e-05			P value	4.76395e-05			P value	0.000110811
	2	1	0	1031.09	1180.55	1098.79	1			Degrees of Freedom	3			Degrees of Freedom	4			Degrees of Freedom	4			Degrees of Freedom	4
	3	1	1	1152.76	1040.36	1083.25	1.05824		LPS+1	T value	1.92446		LPS+1	T value	2.99871		LPS+1	T value	-1.40002		LPS+1	T value	-1.29562
	4	1	2	492.831	642.547	517.472	0.56254			P value	0.14998			P value	0.0399927			P value	0.234096			P value	0.264816
	5	1	4	480.759	626.99	503.16	0.545571			Degrees of Freedom	3			Degrees of Freedom	4			Degrees of Freedom	4			Degrees of Freedom	4
	6	0	4	0	0	0	0		LPS+2	T value	7.85981		LPS+2	T value	7.38601		LPS+2	T value	3.64038		LPS+2	T value	-3.5099
										P value	0.00429031			P value	0.00179151			P value	0.0219573			P value	0.0392006
	Gel name : IκBα (Raw 1-D Image)									Degrees of Freedom	3			Degrees of Freedom	4			Degrees of Freedom	4			Degrees of Freedom	3
	Index	Name		Volume of 1st membrane (INT*mm2)	Volume of 2nd membrane (INT*mm2)	Volume of 3rd membrane (INT*mm2)	IκBα/β-actin (average)		LPS+4	T value	17.9322		LPS+4	T value	8.49449		LPS+4	T value	5.78791		LPS+4	T value	-3.93191
		LPS (μg/ml)	TMS-HDMF-5z (μM)							P value	0.00309536			P value	0.00105319			P value	0.00442821			P value	0.0292929
	1	0	0	12370.4	12249.3	12445.6	1			Degrees of Freedom	2			Degrees of Freedom	4			Degrees of Freedom	4			Degrees of Freedom	3
	2	1	0	1145.58	932.893	704.026	0.0710115
	3	1	1	2345.92	2057.19	1724.04	0.167468
	4	1	2	3561.07	3383.85	3171.41	0.286824
	5	1	4	4211.09	3383.48	4069.09	0.333135
	6	0	4	11144.1	10806.2	11184.5	0.935429
	Gel name : β-actin (Raw 1-D Image)
	Index	Name		Volume (INT*mm2)	adj. Volume (INT*mm2)	Density (INT/mm2)
		LPS (μg/ml)	TMS-HDMF-5z (μM)
	1	0	0	6961.36	6961.36	987.819
	2	1	0	7359.23	7359.23	1044.28
	3	1	1	6871.5	6871.5	975.069
	4	1	2	6624.22	6624.22	939.979
	5	1	4	6575.68	6575.68	933.092
	6	0	4	6652.72	6652.72	944.023
	Gel name : p-IKKα/β (Raw 1-D Image)
	Index	Name		Volume of 1st membrane (INT*mm2)	Volume of 2nd membrane (INT*mm2)	Volume of 3rd membrane (INT*mm2)	p-IKKα/β/IKKβ (average)
		LPS (μg/ml)	TMS-HDMF-5z (μM)
	1	0	0	123.83	123.83	63.0973	0.0141962
	2	1	0	7918.27	7918.27	6980.4	1
	3	1	1	6129.77	6129.77	5337.38	0.819768
	4	1	2	4307.79	4307.79	3327.73	0.427224
	5	1	4	3547.63	3547.63	2476.35	0.362388
	6	0	4	88.7344	88.7344	2.73795	0.0067702
	Gel name : IKKβ (Raw 1-D Image)
	Index	Name		Volume (INT*mm2)	adj. Volume (INT*mm2)	Density (INT/mm2)
		LPS (μg/ml)	TMS-HDMF-5z (μM)
	1	0	0	4717.86	4717.86	650.87
	2	1	0	4917.6	4917.6	678.426
	3	1	1	4626.39	4626.39	638.25
	4	1	2	6025.1	6025.1	831.215
	5	1	4	5692.57	5692.57	785.339
	6	0	4	5736.75	5736.75	791.434
	Gel name : p-TAK1 (Raw 1-D Image)
	Index	Name		Volume of 1st membrane (INT*mm2)	Volume of 2nd membrane (INT*mm2)	Volume of 3rd membrane (INT*mm2)	p-TAK1/TAK1 (average)
		LPS (μg/ml)	TMS-HDMF-5z (μM)
	1	0	0	58.3681	77.6581	50.0298	0.0231579
	2	1	0	4734.28	3877.43	4273.31	1
	3	1	1	2430.8	1823.47	2291.66	0.722381
	4	1	2	1764.86	1262.69	1635.05	0.596154
	5	1	4	584.676	397.002	583.058	0.221029
	6	0	4	0	0	476.03	0
	Gel name : TAK1 (Raw 1-D Image)
	Index	Name		Volume (INT*mm2)	adj. Volume (INT*mm2)	Density (INT/mm2)
		LPS (μg/ml)	TMS-HDMF-5z (μM)
	1	0	0	1637.67	1637.67	282.715
	2	1	0	2626.44	2626.44	453.41
	3	1	1	1998.83	1998.83	345.063
	4	1	2	1594.23	1594.23	275.217
	5	1	4	1443.02	1443.02	249.113
	6	0	4	1574.57	1574.57	271.822

## Sheet: pIkBa
		Gel name : p-IkBa (Raw 1-D Image)
		Index	Name	Volume	Adj. Vol.	Density
				INT*mm2	INT*mm2	INT/mm2
																				LPS 1의 기준일때의 값
		1	U1	170.375	170.375	35.9484		170.375	6961.36	0.0244744		0.163223	0.244894	0.181942		0.196686	0.0427855			AVER	STDEV
		2	U2	1031.09	1031.09	217.555		1031.09	7359.23	0.140108	0.149944	0.934399	1.06985	0.995752		1	0.0678254			0.281318	0.0472896
		3	U3	1152.76	1152.76	243.227		1152.76	6871.5	0.16776		1.11881	1.00972	1.05135		1.05996	0.0550524			1	0.0466
		4	U4	492.831	492.831	103.985		492.831	6624.22	0.0743983		0.496173	0.646904	0.520981		0.554686	0.0808207			1.05822	0.0549311
		5	U5	480.759	480.759	101.438		480.759	6575.68	0.0731117		0.487591	0.635901	0.510311		0.544601	0.0798798			0.856379	0.0499818
		6	U6	0	0	0		0	6652.72	0		0	0	0		0	0			0.793742	0.0404779
																				0.437634	0.0380274
		Gel name : p-IkBa-1 (Raw 1-D Image)
		Index	Name	Volume	Adj. Vol.	Density
				INT*mm2	INT*mm2	INT/mm2
		1	U1	255.625	255.625	52.3947		255.625	6961.36	0.0367205
		2	U2	1180.55	1180.55	241.975		1180.55	7359.23	0.160418
		3	U3	1040.36	1040.36	213.24		1040.36	6871.5	0.151402
		4	U4	642.547	642.547	131.701		642.547	6624.22	0.0969997
		5	U5	626.99	626.99	128.512		626.99	6575.68	0.0953499
		6	U6	0	0	0		0	6652.72	0
		Gel name : p-IkBa-2 (Raw 1-D Image)
		Index	Name	Volume	Adj. Vol.	Density
				INT*mm2	INT*mm2	INT/mm2
		1	U1	189.914	189.914	41.2853		189.914	6961.36	0.0272812
		2	U2	1098.79	1098.79	238.865		1098.79	7359.23	0.149307
		3	U3	1083.25	1301.77	235.487		1083.25	6871.5	0.157644
		4	U4	517.472	517.472	112.493		517.472	6624.22	0.0781182
		5	U5	503.16	503.16	109.382		503.16	6575.68	0.0765183
		6	U6	0	0	0		0	6652.72	0
		Gel name : p-IkBa actin (Raw 1-D Image)
		Index	Name	Volume	Adj. Vol.	Density
				INT*mm2	INT*mm2	INT/mm2
		1	U1	6961.36	6961.36	987.819
		2	U2	7359.23	7359.23	1044.28
		3	U3	6871.5	6871.5	975.069
		4	U4	6624.22	6624.22	939.979
		5	U5	6575.68	6575.68	933.092
		6	U6	6652.72	6652.72	944.023

## Sheet: IkBa
		Gel name : lkba11 (Raw 1-D Image)
		Index	Name	Volume	Adj. Vol.	Density
				INT*mm2	INT*mm2	INT/mm2
		1	U1	12370.4	12370.4	1232.55		12370.4	6961.36	1.77701	1.77481	1.00124	0.991438	1.00732		1	0.00801465
		2	U2	1145.58	1145.58	114.142		1145.58	7359.23	0.155666		0.0877084	0.0714244	0.0539018		0.0710115	0.0169071
		3	U3	2345.92	2345.92	233.74		2345.92	6871.5	0.341399		0.192358	0.168683	0.141365		0.167468	0.025518
		4	U4	3561.07	3561.07	354.814		3561.07	6624.22	0.537584		0.302896	0.287822	0.269753		0.286824	0.0165943
		5	U5	4211.09	4211.09	419.58		4211.09	6575.68	0.640404		0.360829	0.289915	0.348661		0.333135	0.0379209
		6	U6	11144.1	11144.1	1110.36		11144.1	6652.72	1.67512		0.943826	0.915209	0.947252		0.935429	0.0175943
		Gel name : lkba22 (Raw 1-D Image)
		Index	Name	Volume	Adj. Vol.	Density
				INT*mm2	INT*mm2	INT/mm2
		1	U1	12249.3	12249.3	1464.58		12249.3	6961.36	1.75962
		2	U2	932.893	932.893	111.541		932.893	7359.23	0.126765
		3	U3	2057.19	2057.19	245.967		2057.19	6871.5	0.299381
		4	U4	3383.85	3383.85	404.588		3383.85	6624.22	0.510831
		5	U5	3383.48	3383.48	404.543		3383.48	6575.68	0.514545
		6	U6	10806.2	10806.2	1328.95		10806.2	6652.72	1.62433
		Gel name : lkba33 (Raw 1-D Image)
		Index	Name	Volume	Adj. Vol.	Density
				INT*mm2	INT*mm2	INT/mm2
		1	U1	12445.6	12445.6	1174.77		12445.6	6961.36	1.78781
		2	U2	704.026	704.026	66.455		704.026	7359.23	0.0956657
		3	U3	1724.04	1724.04	162.737		1724.04	6871.5	0.250897
		4	U4	3171.41	3171.41	299.359		3171.41	6624.22	0.478761
		5	U5	4069.09	4069.09	384.093		4069.09	6575.68	0.618809
		6	U6	11184.5	11184.5	1055.74		11184.5	6652.72	1.6812
		Gel name : lkba33 (Raw 1-D Image)
		Index	Name	Volume	Adj. Vol.	Density
				INT*mm2	INT*mm2	INT/mm2
		1	U1	6961.36	6961.36	987.819
		2	U2	7359.23	7359.23	1044.28
		3	U3	6871.5	6871.5	975.069
		4	U4	6624.22	6624.22	939.979
		5	U5	6575.68	6575.68	933.092
		6	U6	6652.72	6652.72	944.023

## Sheet: pIKKab
		Gel name : lkba1 (Raw 1-D Image)
		Index	Name	Volume	Adj. Vol.	Density
				INT*mm2	INT*mm2	INT/mm2
		1	U1	123.83	123.83	13.437		123.83	4717.86	0.0262471		0.0169706	0.0169706	0.00864735		0.0141962	0.00480545
		2	U2	7918.27	7918.27	859.228		7918.27	4917.6	1.61019	1.54662	1.0411	1.0411	0.917792		1	0.0711945
		3	U3	6129.77	6129.77	665.154		6129.77	4626.39	1.32496		0.856682	0.856682	0.74594		0.819768	0.063937
		4	U4	4307.79	4307.79	467.447		4307.79	6025.1	0.714973		0.462282	0.462282	0.357109		0.427224	0.0607219
		5	U5	3547.63	3547.63	384.961		3547.63	5692.57	0.623205		0.402947	0.402947	0.281269		0.362388	0.0702511
		6	U6	88.7344	88.7344	9.62875		88.7344	5736.75	0.0154677		0.010001	0.010001	0.000308586		0.0067702	0.00559592
		Gel name : lkba2 (Raw 1-D Image)
		Index	Name	Volume	Adj. Vol.	Density
				INT*mm2	INT*mm2	INT/mm2
		1	U1	2.11569	2.11569	0.256764		123.83	4717.86	0.0262471
		2	U2	7416.73	7416.73	900.11		7918.27	4917.6	1.61019
		3	U3	5827.1	5827.1	707.19		6129.77	4626.39	1.32496
		4	U4	3816.45	3816.45	463.173		4307.79	6025.1	0.714973
		5	U5	3102.47	3102.47	376.522		3547.63	5692.57	0.623205
		6	U6	0.746713	0.746713	0.0906227		88.7344	5736.75	0.0154677
		Gel name : lkba3 (Raw 1-D Image)
		Index	Name	Volume	Adj. Vol.	Density
				INT*mm2	INT*mm2	INT/mm2
		1	U1	63.0973	63.0973	8.03521		63.0973	4717.86	0.0133741
		2	U2	6980.4	6980.4	888.929		6980.4	4917.6	1.41947
		3	U3	5337.38	5337.38	679.697		5337.38	4626.39	1.15368
		4	U4	3327.73	3327.73	423.774		3327.73	6025.1	0.55231
		5	U5	2476.35	2476.35	315.354		2476.35	5692.57	0.435015
		6	U6	2.73795	2.73795	0.348668		2.73795	5736.75	0.000477265
		Gel name : lkba3 (Raw 1-D Image)
		Index	Name	Volume	Adj. Vol.	Density
				INT*mm2	INT*mm2	INT/mm2
		1	U1	4717.86	4717.86	650.87
		2	U2	4917.6	4917.6	678.426
		3	U3	4626.39	4626.39	638.25
		4	U4	6025.1	6025.1	831.215
		5	U5	5692.57	5692.57	785.339
		6	U6	5736.75	5736.75	791.434

## Sheet: pTAK1
		Gel name : p-TAK1 (Raw 1-D Image)
		Index	Name	Volume	Adj. Vol.	Density
				INT*mm2	INT*mm2	INT/mm2
		1	U1	58.3681	58.3681	5.65843		58.3681	1637.67	0.035641		0.0217948	0.0289978	0.0186813		0.0231579	0.00529162
		2	U2	4734.28	4734.28	458.96		4734.28	2626.44	1.80255	1.6353	1.10228	0.902776	0.994949		1	0.0998457
		3	U3	2430.8	2430.8	235.651		2430.8	1998.83	1.21611		0.743665		0.701098		0.722381	0.0300993
		4	U4	1764.86	1764.86	171.092		1764.86	1594.23	1.10703		0.676956	0.484338	0.627167		0.596154	0.099984
		5	U5	584.676	584.676	56.6808		584.676	1443.02	0.405175		0.247768	0.168238	0.247082		0.221029	0.0457203
		6	U6	0	0	0		0	1574.57	0		0	0			0	0
		Gel name : p-TAK1-1 (Raw 1-D Image)
		Index	Name	Volume	Adj. Vol.	Density
				INT*mm2	INT*mm2	INT/mm2
		1	U1	77.6581	77.6581	7.52849		77.6581	1637.67	0.04742
		2	U2	3877.43	3877.43	375.894		3877.43	2626.44	1.47631
		3	U3	1823.47	1823.47	176.775		1823.47	1998.83	0.912272
		4	U4	1262.69	1262.69	122.41		1262.69	1594.23	0.792037
		5	U5	397.002	397.002	38.487		397.002	1443.02	0.275119
		6	U6	0	0	0		0	1574.57	0
		Gel name : p-TAK1-2 (Raw 1-D Image)
		Index	Name	Volume	Adj. Vol.	Density
				INT*mm2	INT*mm2	INT/mm2
		1	U1	50.0298	55.5057	6.63649		50.0298	1637.67	0.0305494
		2	U2	4273.31	4700.43	562.004		4273.31	2626.44	1.62704
		3	U3	2291.66	2426.57	290.131		2291.66	1998.83	1.1465
		4	U4	1635.05	1756.64	210.032		1635.05	1594.23	1.0256
		5	U5	583.058	582.934	69.6981		583.058	1443.02	0.404053
		6	U6	476.03	0	0		476.03	1574.57	0.302324
		Index	Name	Volume	Adj. Vol.	Density
				INT*mm2	INT*mm2	INT/mm2
		1	U1	1637.67	1637.67	282.715
		2	U2	2626.44	2626.44	453.41
		3	U3	1998.83	1998.83	345.063
		4	U4	1594.23	1594.23	275.217
		5	U5	1443.02	1443.02	249.113
		6	U6	1574.57	1574.57	271.822
