# Supplementary material for: Mosloflavone-Resveratrol Hybrid TMS-HDMF-5z Exhibits Potent In Vitro and In Vivo Anti-Inflammatory Effects Through NF-κB, AP-1, and JAK/STAT Inactivation
Source: Front Pharmacol. 2022 Apr 21;13:857789. doi: 10.3389/fphar.2022.857789 (PMC9068937; doi:10.3389/fphar.2022.857789)
Supplement: Supplementary file 2 [file DataSheet1.ZIP › 4H raw data (SOOK)(KYS)/Figure 3/A/ap-1 luciferase activity.xlsx]

## Sheet: Sheet1
									AVER	STDEV
AP-1	CON	G3	7	415.79	423.518	245.364	170.392	1.69458	2.21176	0.35254
		G4		439.77		178.301		2.46645
		H3		427.924		178.445		2.39807
		H4		410.589		179.457		2.28795
	LPS	A5	8	2371.33	2669.93	355.695	406.978	6.66675	6.55796	0.53498		LPS	T value	-13.5672
		A6		2389.39		413.912		5.7727					P value	9.9492e-06
		B5		2966.07		428.502		6.92196					Degrees of Freedom	6
		B6		2952.93		429.802		6.87044
	1	C5	9	1460.08	1568.24	276.966	304.954	5.27169	5.15103	0.218237		LPS+1	T value	4.8701
		C6		1605.55		331.137		4.8486					P value	0.00279409
		D5		1552.39		301.957		5.14109					Degrees of Freedom	6
		D6		1654.95		309.757		5.34275
	2	E5	10	1188.35	1231.37	291.122	296.756	4.08198	4.14898	0.105091		LPS+2	T value	8.83697
		E6		1193.99		291.556		4.09522					P value	0.000116685
		F5		1259.86		306.29		4.11329					Degrees of Freedom	6
		F6		1283.26		298.056		4.30544
	4	G5	11	823.884	862.274	340.129	227.272	2.42227	2.63766	0.1444		LPS+4	T value	14.1495
		G6		878.634		326.55		2.69066					P value	7.7836e-06
		H5		869.533		318.749		2.72796					Degrees of Freedom	6
		H6		877.045		323.661		2.70976
	4X	A7	12	285.489	338.396	144.353	183.646	1.97771	1.91279	0.386191
		A8		287.944		155.188		1.85545
		B7		389.643		163.855		2.37797
		B8		390.509		271.187		1.44
