# Supplementary material for: Mosloflavone-Resveratrol Hybrid TMS-HDMF-5z Exhibits Potent In Vitro and In Vivo Anti-Inflammatory Effects Through NF-κB, AP-1, and JAK/STAT Inactivation
Source: Front Pharmacol. 2022 Apr 21;13:857789. doi: 10.3389/fphar.2022.857789 (PMC9068937; doi:10.3389/fphar.2022.857789)
Supplement: Supplementary file 2 [file DataSheet1.ZIP › 4H raw data (SOOK)(KYS)/Figure 3/C/ap-1 density.xlsx]

## Sheet: c-fos,c-jun,atf2
	Gel name : pcfos pcjun (Raw 1-D Image)								Gel name : pcfos pcjun (Raw 1-D Image)								Gel name : pcfos pcjun (Raw 1-D Image)
	Index	Name	Volume	Adj. Vol.	% Adj. Vol.	Concentration	Mean Value		Index	Name	Volume	Adj. Vol.	% Adj. Vol.	Concentration	Mean Value		Index	Name	Volume	Adj. Vol.	% Adj. Vol.	Concentration	Mean Value
			INT*mm2	INT*mm2			INT				INT*mm2	INT*mm2			INT				INT*mm2	INT*mm2			INT
pcfos	CON	U1	9358.8	9358.8	4.77129	N/A	68.2396		1	U1	9357.31	9357.31	4.81656	N/A	62.6567		1	U1	9338.15	9338.15	5.01487	N/A	77.1955
	LPS	U2	13663	13663	6.96563	N/A	99.6234		2	U2	13702.2	13702.2	7.05303	N/A	91.75		2	U2	13653.5	13653.5	7.33237	N/A	112.869
	LPS+1	U3	12145	12145	6.19176	N/A	88.5554		3	U3	12095.5	12095.5	6.22601	N/A	92.5619		3	U3	11938.7	11938.7	6.41145	N/A	122.673
	LPS+2	U4	10518.6	10518.6	5.36256	N/A	76.696		4	U4	10733.5	10733.5	5.52494	N/A	105.694		4	U4	10497.7	10497.7	5.63757	N/A	107.866
	LPS+4	U5	9987.16	9987.16	5.09163	N/A	72.8212		5	U5	9888.72	9888.72	5.0901	N/A	97.375		5	U5	9921.58	9921.58	5.3282	N/A	101.946
	4X	U6	6127.4	6127.4	3.12386	N/A	53.055		6	U6	6095.67	6095.67	3.13767	N/A	63.776		6	U6	6122.8	6122.8	3.28813	N/A	62.913
pcjun	CON	U7	3337.68	3337.68	1.70161	N/A	28.8998		7	U7	2801.29	2801.29	1.44193	N/A	29.3086		7	U7	2854.31	2854.31	1.53285	N/A	29.3286
	LPS	U8	14101.8	14101.8	7.18935	N/A	118.402		8	U8	13970.1	13970.1	7.19095	N/A	124.726		8	U8	13265.9	13265.9	7.12418	N/A	136.309
	LPS+1	U9	14715.1	14715.1	7.50202	N/A	123.552		9	U9	14596.5	14596.5	7.51337	N/A	130.318		9	U9	13890.1	13890.1	7.45942	N/A	142.724
	LPS+2	U10	13616.7	13616.7	6.94203	N/A	114.329		10	U10	13637.6	13637.6	7.01978	N/A	121.757		10	U10	12895.5	12895.5	6.92528	N/A	132.504
	LPS+4	U11	10080.4	10080.4	5.13916	N/A	84.6374		11	U11	9891.46	9891.46	5.09151	N/A	88.3111		11	U11	9407.84	9407.84	5.0523	N/A	96.6675
	4X	U12	3669.47	3669.47	1.87076	N/A	30.8098		12	U12	3481.55	3481.55	1.79208	N/A	31.0833		12	U12	3383.11	3383.11	1.81683	N/A	31.9436
parp	CON	U13	13646.9	13646.9	6.95745	N/A	105.034		13	U13	12459.3	12459.3	6.41326	N/A	111.237		13	U13	12081.4	12081.4	6.48811	N/A	114.074
	LPS	U14	12244.6	12244.6	6.24252	N/A	106.022		14	U14	12234.4	12234.4	6.2975	N/A	109.229		14	U14	11852.3	11852.3	6.36507	N/A	111.911
	LPS+1	U15	11780	11780	6.00567	N/A	101.999		15	U15	11740.7	11740.7	6.04338	N/A	104.821		15	U15	10117.7	10117.7	5.43353	N/A	113.863
	LPS+2	U16	12187.4	12187.4	6.21333	N/A	105.526		16	U16	12144.3	12144.3	6.25113	N/A	108.424		16	U16	11321.2	11321.2	6.07982	N/A	113.004
	LPS+4	U17	11825.7	11825.7	6.02895	N/A	102.394		17	U17	11905.7	11905.7	6.12832	N/A	106.294		17	U17	11108.6	11108.6	5.96566	N/A	110.882
	4X	U18	13142.8	13142.8	6.70042	N/A	113.798		18	U18	13537.9	13537.9	6.96847	N/A	120.867		18	U18	12558.6	12558.6	6.74436	N/A	125.355
												LPS 1의 기준일때의 값														LPS 1의 기준일때의 값
	p-c-fos	세번 density 측정한 results			pcfos / parp (각 측정값 / 각 parp)				LPS를 1로 맞추기 위한 값			AVER	STDEV		p-c-jun	세번 density 측정한 results			pcJUN / parp (각 측정값 / 각 parp)				LPS를 1로 맞추기 위한 값			AVER	STDEV
	CON	9358.8	9357.31	9338.15	0.685781	0.751031	0.772933		0.607284	0.665065	0.68446	0.652269	0.0401476		CON	3337.68	2801.29	2854.31	0.244574	0.224836	0.236256		0.214991	0.19764	0.207679	0.20677	0.00871089
	LPS	13663	13702.2	13653.5	1.11584	1.11997	1.15197	1.12926	0.988114	0.991776	1.02011	1	0.0175122		LPS	14101.8	13970.1	13265.9	1.15168	1.14187	1.11926	1.1376	1.01237	1.00375	0.983877	1	0.0146125
	LPS+1	12145	12095.5	11938.7	1.03099	1.03022	1.17998		0.912975	0.912297	1.04491	0.956729	0.0763715		LPS+1	14715.1	14596.5	13890.1	1.24916	1.24324	1.37285		1.09806	1.09286	1.20679	1.13257	0.0643303
	LPS+2	10518.6	10733.5	10497.7	0.863073	0.883831	0.92726		0.764282	0.782664	0.821122	0.789356	0.0290049		LPS+2	13616.7	13637.6	12895.5	1.11728	1.12296	1.13906		0.982135	0.987131	1.00128	0.990182	0.00993072
	LPS+4	9987.16	9888.72	9921.58	0.844531	0.830586	0.893144		0.747862	0.735514	0.790911	0.758095	0.0290818		LPS+4	10080.4	9891.46	9407.84	0.852413	0.830816	0.846897		0.749306	0.730321	0.744457	0.741361	0.00986372
	4x	6127.4	6095.67	6122.8	0.466218	0.450267	0.487539		0.412853	0.398727	0.431733	0.414438	0.0165598		4x	3669.47	3481.55	3383.11	0.279201	0.25717	0.269386		0.245429	0.226063	0.236801	0.236098	0.00970194
	parp-1	세번 density 측정한 results													parp-1	세번 density 측정한 results
	CON	13646.9	12459.3	12081.4											CON	13646.9	12459.3	12081.4
	LPS	12244.6	12234.4	11852.3											LPS	12244.6	12234.4	11852.3
	LPS+1	11780	11740.7	10117.7											LPS+1	11780	11740.7	10117.7
	LPS+2	12187.4	12144.3	11321.2											LPS+2	12187.4	12144.3	11321.2
	LPS+4	11825.7	11905.7	11108.6											LPS+4	11825.7	11905.7	11108.6
	4X	13142.8	13537.9	12558.6											4X	13142.8	13537.9	12558.6
	Gel name : p-atf2 (q) (Raw 1-D Image)
	Index	Name	Volume	Adj. Vol.	% Adj. Vol.	Concentration	Mean Value
			INT*mm2	INT*mm2			INT																LPS 1의 기준일때의 값
	p-atf2		results								parp-1		results						p-atf2/parp-1 (각 측정값 / 각 PARP)	LPS 평균		LPS를 1로 맞추기 위한 값	AVER	stdev
1	CON		2737.2	2737.2	7.30637	N/A	41.8933				CON		13646.9	13646.9	6.95745	N/A		CON	0.200573			0.230973	0.314268	0.106665
	LPS		10230.7	10230.7	27.3087	N/A	118.623				LPS		12244.6	12244.6	6.24252	N/A		LPS	0.835529	0.868383		0.962166	1	0.0599631
	LPS+1		9141.26	9141.26	24.4006	N/A	114.769				LPS+1		11780	11780	6.00567	N/A		LPS+1	0.775997			0.893612	0.924758	0.0661953
	LPS+2		4681.77	4681.77	12.497	N/A	67.1768				LPS+2		12187.4	12187.4	6.21333	N/A		LPS+2	0.38415			0.442374	0.492252	0.0440542
	LPS+4		5101.42	5101.42	13.6171	N/A	94.2322				LPS+4		11825.7	11825.7	6.02895	N/A		LPS+4	0.431384			0.496767	0.530437	0.0333458
	4x		5570.85	5570.85	14.8702	N/A	60.4089				4x		13142.8	13142.8	6.70042	N/A		4x	0.423872			0.488116	0.474205	0.0341512
2	CON		4700.93	4700.93	3.9414	N/A	43.7188				CON		12459.3	12459.3	6.41326	N/A		CON	0.377304			0.43449
	LPS		10291.6	10291.6	8.62877	N/A	111.75				LPS		12234.4	12234.4	6.2975	N/A		LPS	0.8412			0.968697
	LPS+1		8970.76	8970.76	7.52136	N/A	117.781				LPS+1		11740.7	11740.7	6.04338	N/A		LPS+1	0.764074			0.879882
	LPS+2		5363.02	5363.02	4.49652	N/A	66.7074				LPS+2		12144.3	12144.3	6.25113	N/A		LPS+2	0.441608			0.508541
	LPS+4		5490.83	5490.83	4.60368	N/A	76.3322				LPS+4		11905.7	11905.7	6.12832	N/A		LPS+4	0.461193			0.531094
	4x		5117.35	5117.35	4.29054	N/A	60.1155				4x		13537.9	13537.9	6.96847	N/A		4x	0.378001			0.435294
3	CON		2909.69	2909.69	2.43957	N/A	41.75				CON		12081.4	12081.4	6.48811	N/A		CON	0.24084			0.277343
	LPS		11003.9	11003.9	9.22604	N/A	113.068				LPS		11852.3	11852.3	6.36507	N/A		LPS	0.92842			1.06914
	LPS+1		8792.92	8792.92	7.37225	N/A	118.944				LPS+1		10117.7	10117.7	5.43353	N/A		LPS+1	0.869062			1.00078
	LPS+2		5169.62	5169.62	4.33437	N/A	66.2504				LPS+2		11321.2	11321.2	6.07982	N/A		LPS+2	0.456633			0.525843
	LPS+4		5435.32	5435.32	4.55714	N/A	73.4017				LPS+4		11108.6	11108.6	5.96566	N/A		LPS+4	0.48929			0.563449
	4x		5444.16	5444.16	4.56455	N/A	60.5886				4x		12558.6	12558.6	6.74436	N/A		4x	0.433501			0.499205
