# Supplementary material for: Mosloflavone-Resveratrol Hybrid TMS-HDMF-5z Exhibits Potent In Vitro and In Vivo Anti-Inflammatory Effects Through NF-κB, AP-1, and JAK/STAT Inactivation
Source: Front Pharmacol. 2022 Apr 21;13:857789. doi: 10.3389/fphar.2022.857789 (PMC9068937; doi:10.3389/fphar.2022.857789)
Supplement: Supplementary file 2 [file DataSheet1.ZIP › 4H raw data (SOOK)(KYS)/Figure 3/C/ap-1, ATF2 density (KS).xlsx]

## Sheet: (fig3c)
	Fig.3c
	Gel name : p-c-Fos in nucleus (Raw 1-D Image)
	Index	Name		Volume of 1st membrane (INT*mm2)	Volume of 2nd membrane (INT*mm2)	Volume of 3rd membrane (INT*mm2)	p-c-Fos/PARP-1 (average)			P-CFOS					P-CJUN				ATF2
		LPS (μg/ml)	TMS-HDMF-5z (μM)							LPS	T value	-13.7506			LPS	T value	-80.7619		LPS	T value	-9.70644
	1	0	0	9380.46	9070.57	8664.36	0.67263				P value	0.000162071				P value	1.409e-07			P value	0.000630651
	2	1	0	13281.8	13015.5	12723.5	1				Degrees of Freedom	4				Degrees of Freedom	4			Degrees of Freedom	4
	3	1	1	11921.2	11730.4	11360.4	0.963904
	4	1	2	11038.2	10745.7	10218.9	0.830021			LPS+1	T value	0.95653			LPS+1	T value	-3.48071		LPS+1	T value	1.45915
	5	1	4	10158.2	9742.49	9193.66	0.772536				P value	0.392972				P value	0.0253357			P value	0.218288
	6	0	4	6863.41	6701.75	6421.36	0.427108				Degrees of Freedom	4				Degrees of Freedom	4			Degrees of Freedom	4
	Gel name : c-Fos in nucleus (Raw 1-D Image)									LPS+2	T value	10.7683			LPS+2	T value	0.962538		LPS+2	T value	11.8193
	Index	Name		Volume of 1st membrane (INT*mm2)	Volume of 2nd membrane (INT*mm2)	Volume of 3rd membrane (INT*mm2)	c-Fos/PARP-1 (average)				P value	0.000421698				P value	0.390287			P value	0.000293319
		LPS (μg/ml)	TMS-HDMF-5z (μM)								Degrees of Freedom	4				Degrees of Freedom	4			Degrees of Freedom	4
	1	0	0	7692.02	7539.44	7314.93	0.432641
	2	1	0	16485.8	16916.7	17041	1			LPS+4	T value	12.3423			LPS+4	T value	25.3915		LPS+4	T value	11.8538
	3	1	1	12345.9	12148.5	11925.4	0.775616				P value	0.000247622				P value	1.42863e-05			P value	0.000289992
	4	1	2	10590.4	10035.3	9444.43	0.603292				Degrees of Freedom	4				Degrees of Freedom	4			Degrees of Freedom	4
	5	1	4	9157.69	8469.34	7628.92	0.518759
	6	0	4	2373.3	1949.67	1434.93	0.0951822
	Gel name : p-c-Jun in nucleus (Raw 1-D Image)
	Index	Name		Volume of 1st membrane (INT*mm2)	Volume of 2nd membrane (INT*mm2)	Volume of 3rd membrane (INT*mm2)	p-c-Jun/PARP-1 (average)
		LPS (μg/ml)	TMS-HDMF-5z (μM)
	1	0	0	2882.19	1974.93	1200.96	0.110761
	2	1	0	17821.9	17422.1	17698.7	1
	3	1	1	19003.5	18469.5	18664	1.13908
	4	1	2	17864.6	17169.7	17280.2	1.00003
	5	1	4	13501.7	12359.2	11802.3	0.737085
	6	0	4	3284.79	2247.11	1383.53	0.10892
	Gel name : c-Jun in nucleus (Raw 1-D Image)
	Index	Name		Volume of 1st membrane (INT*mm2)	Volume of 2nd membrane (INT*mm2)	Volume of 3rd membrane (INT*mm2)	c-Jun/PARP-1 (average)
		LPS (μg/ml)	TMS-HDMF-5z (μM)
	1	0	0	620.767	459.104	271.928	0.0589856
	2	1	0	7666.5	7455.06	7061.54	1
	3	1	1	7920.26	7544.54	7002.92	1.08805
	4	1	2	8448.06	8093.5	7548.9	1.09906
	5	1	4	4485.26	4339.9	4089.75	0.603219
	6	0	4	3681.3	3571.28	3382.61	0.399778
	Gel name : p-ATF2 in nucleus (Raw 1-D Image)
	Index	Name		Volume of 1st membrane (INT*mm2)	Volume of 2nd membrane (INT*mm2)	Volume of 3rd membrane (INT*mm2)	p-ATF2/PARP-1 (average)
		LPS (μg/ml)	TMS-HDMF-5z (μM)
	1	0	0	2428.19	1817.25	1064.44	0.231869
	2	1	0	8064.13	7593.33	6509.1	1
	3	1	1	7708.69	7221.21	6247.75	1.02635
	4	1	2	4633.98	3830.64	2587.86	0.504613
	5	1	4	6056.09	5328.54	4167.78	0.726953
	6	0	4	4222.54	3478.19	2344.06	0.377867
	Gel name : ATF2 in nucleus (Raw 1-D Image)
	Index	Name		Volume of 1st membrane (INT*mm2)	Volume of 2nd membrane (INT*mm2)	Volume of 3rd membrane (INT*mm2)	ATF2/PARP-1 (average)
		LPS (μg/ml)	TMS-HDMF-5z (μM)
	1	0	0	5735.75	4430.5	3725.48	0.457716
	2	1	0	10162.3	9546.48	9668.81	1
	3	1	1	12544.5	12158.2	12626	1.36503
	4	1	2	9803.47	9100.81	9187.31	0.967738
	5	1	4	7979	6896.89	6461.68	0.752551
	6	0	4	9056.39	8191.57	8032.77	0.717579
	Gel name : PARP-1 in nucleus (Raw 1-D Image)
	Index	Name		Volume (INT*mm2)	adj. Volume (INT*mm2)	Density (INT/mm2)
		LPS (μg/ml)	TMS-HDMF-5z (μM)
	1	0	0	9705.78	9705.78	921.545
	2	1	0	9394.77	9394.77	892.015
	3	1	1	8745.25	8745.25	830.345
	4	1	2	9283.01	9283.01	881.404
	5	1	4	9067.34	9067.34	860.926
	6	0	4	11266.5	11266.5	1069.74

## Sheet: pcfos
		Gel name : AP-1,1 (Raw 1-D Image)
		Index	Name	Volume	Adj. Vol.	Density
				INT*mm2	INT*mm2	INT/mm2
		1	U1	9380.46	9380.46	672.94		9380.46	9705.78	0.966482		0.698081	0.67502	0.64479		0.67263	0.0267257
		2	U2	13281.8	13281.8	952.816		13281.8	9394.77	1.41374	1.38448	1.02113	1.00066	0.97821		1	0.0214689
		3	U3	11921.2	11921.2	855.206		11921.2	8745.25	1.36316		0.984595	0.968838	0.938279		0.963904	0.023549
		4	U4	11038.2	11038.2	791.861		11038.2	9283.01	1.18907		0.858855	0.836099	0.795109		0.830021	0.0323044
		5	U5	10158.2	10158.2	728.731		10158.2	9067.34	1.1203		0.809184	0.776072	0.732353		0.772536	0.0385373
		6	U6	6863.41	6863.41	492.371		6863.41	11266.5	0.609186		0.440009	0.429645	0.41167		0.427108	0.0143393
		Gel name : AP-1,2 (Raw 1-D Image)
		Index	Name	Volume	Adj. Vol.	Density
				INT*mm2	INT*mm2	INT/mm2
		1	U1	9070.57	9070.57	643.559		9070.57	9705.78	0.934554
		2	U2	13015.5	13015.5	923.449		13015.5	9394.77	1.38539
		3	U3	11730.4	11730.4	832.272		11730.4	8745.25	1.34134
		4	U4	10745.7	10745.7	762.409		10745.7	9283.01	1.15757
		5	U5	9742.49	9742.49	691.232		9742.49	9067.34	1.07446
		6	U6	6701.75	6701.75	475.49		6701.75	11266.5	0.594837
		Gel name : AP-1,3 (Raw 1-D Image)
		Index	Name	Volume	Adj. Vol.	Density
				INT*mm2	INT*mm2	INT/mm2
		1	U1	8664.36	8664.36	658.131		8664.36	9705.78	0.892701
		2	U2	12723.5	12723.5	966.457		12723.5	9394.77	1.35432
		3	U3	11360.4	11360.4	862.916		11360.4	8745.25	1.29903
		4	U4	10218.9	10218.9	776.211		10218.9	9283.01	1.10082
		5	U5	9193.66	9193.66	698.336		9193.66	9067.34	1.01393
		6	U6	6421.36	6421.36	487.756		6421.36	11266.5	0.56995
		Gel name : AP-1,3 (Raw 1-D Image)
		Index	Name	Volume	Adj. Vol.	Density
				INT*mm2	INT*mm2	INT/mm2
		1	U1	9705.78	9705.78	921.545
		2	U2	9394.77	9394.77	892.015
		3	U3	8745.25	8745.25	830.345
		4	U4	9283.01	9283.01	881.404
		5	U5	9067.34	9067.34	860.926
		6	U6	11266.5	11266.5	1069.74

## Sheet: cfos
		Gel name : AP-1,1 (Raw 1-D Image)
		Index	Name	Volume	Adj. Vol.	Density
				INT*mm2	INT*mm2	INT/mm2
		1	U1	7692.02	7692.02	572.157		7692.02	9705.78	0.792519		0.442805	0.434022	0.421097		0.432641	0.0109196
		2	U2	16485.8	16485.8	1226.27		16485.8	9394.77	1.75479	1.78977	0.980453	1.00608	1.01347		1	0.0173275
		3	U3	12345.9	12345.9	918.329		12345.9	8745.25	1.41173		0.788775	0.776164	0.761908		0.775616	0.013442
		4	U4	10590.4	10590.4	787.747		10590.4	9283.01	1.14083		0.637419	0.604011	0.568446		0.603292	0.0344923
		5	U5	9157.69	9157.69	681.179		9157.69	9067.34	1.00996		0.564298	0.521882	0.470095		0.518759	0.0471792
		6	U6	2373.3	2373.3	176.534		2373.3	11266.5	0.210651		0.117697	0.0966881	0.0711614		0.0951822	0.0233044
		Gel name : AP-1,2 (Raw 1-D Image)
		Index	Name	Volume	Adj. Vol.	Density
				INT*mm2	INT*mm2	INT/mm2
		1	U1	7539.44	7539.44	543.283		7539.44	9705.78	0.776799
		2	U2	16916.7	16916.7	1218.99		16916.7	9394.77	1.80065
		3	U3	12148.5	12148.5	875.408		12148.5	8745.25	1.38916
		4	U4	10035.3	10035.3	723.133		10035.3	9283.01	1.08104
		5	U5	8469.34	8469.34	610.291		8469.34	9067.34	0.93405
		6	U6	1949.67	1949.67	140.491		1949.67	11266.5	0.17305
		Gel name : AP-1,3 (Raw 1-D Image)
		Index	Name	Volume	Adj. Vol.	Density
				INT*mm2	INT*mm2	INT/mm2
		1	U1	7314.93	7314.93	463.025		7314.93	9705.78	0.753667
		2	U2	17041	17041	1078.67		17041	9394.77	1.81388
		3	U3	11925.4	11925.4	754.861		11925.4	8745.25	1.36364
		4	U4	9444.43	9444.43	597.82		9444.43	9283.01	1.01739
		5	U5	7628.92	7628.92	482.901		7628.92	9067.34	0.841363
		6	U6	1434.93	1434.93	90.8294		1434.93	11266.5	0.127363
		Gel name : AP-1,3 (Raw 1-D Image)
		Index	Name	Volume	Adj. Vol.	Density
				INT*mm2	INT*mm2	INT/mm2
		1	U1	9705.78	9705.78	921.545
		2	U2	9394.77	9394.77	892.015
		3	U3	8745.25	8745.25	830.345
		4	U4	9283.01	9283.01	881.404
		5	U5	9067.34	9067.34	860.926
		6	U6	11266.5	11266.5	1069.74

## Sheet: pcjun
		Gel name : AP-1,1 (Raw 1-D Image)
		Index	Name	Volume	Adj. Vol.	Density
				INT*mm2	INT*mm2	INT/mm2
		1	U1	2882.19	2882.19	198.811		2882.19	9705.78	0.296956		0.158086	0.108324	0.065872		0.110761	0.0461553
		2	U2	17821.9	17821.9	1229.34		17821.9	9394.77	1.897	1.87845	1.00988	0.987222	1.0029		1	0.0116039
		3	U3	19003.5	19003.5	1310.85		19003.5	8745.25	2.173		1.15681	1.1243	1.13614		1.13908	0.0164525
		4	U4	17864.6	17864.6	1232.29		17864.6	9283.01	1.92444		1.02449	0.984633	0.990971		1.00003	0.0214153
		5	U5	13501.7	13501.7	931.338		13501.7	9067.34	1.48905		0.792702	0.725626	0.692928		0.737085	0.0508644
		6	U6	3284.79	3284.79	226.583		3284.79	11266.5	0.291553		0.15521	0.106178	0.0653734		0.10892	0.0449809
		Gel name : AP-1,2 (Raw 1-D Image)
		Index	Name	Volume	Adj. Vol.	Density
				INT*mm2	INT*mm2	INT/mm2
		1	U1	1974.93	1974.93	144.243		1974.93	9705.78	0.20348
		2	U2	17422.1	17422.1	1272.45		17422.1	9394.77	1.85444
		3	U3	18469.5	18469.5	1348.95		18469.5	8745.25	2.11194
		4	U4	17169.7	17169.7	1254.02		17169.7	9283.01	1.84958
		5	U5	12359.2	12359.2	902.68		12359.2	9067.34	1.36305
		6	U6	2247.11	2247.11	164.122		2247.11	11266.5	0.19945
		Gel name : AP-1,3 (Raw 1-D Image)
		Index	Name	Volume	Adj. Vol.	Density
				INT*mm2	INT*mm2	INT/mm2
		1	U1	1200.96	1200.96	82.8417		1200.96	9705.78	0.123737
		2	U2	17698.7	17698.7	1220.85		17698.7	9394.77	1.88389
		3	U3	18664	18664	1287.43		18664	8745.25	2.13418
		4	U4	17280.2	17280.2	1191.98		17280.2	9283.01	1.86148
		5	U5	11802.3	11802.3	814.115		11802.3	9067.34	1.30163
		6	U6	1383.53	1383.53	95.4353		1383.53	11266.5	0.1228
		Gel name : AP-1,3 (Raw 1-D Image)
		Index	Name	Volume	Adj. Vol.	Density
				INT*mm2	INT*mm2	INT/mm2
		1	U1	9705.78	9705.78	921.545
		2	U2	9394.77	9394.77	892.015
		3	U3	8745.25	8745.25	830.345
		4	U4	9283.01	9283.01	881.404
		5	U5	9067.34	9067.34	860.926
		6	U6	11266.5	11266.5	1069.74

## Sheet: cjun
		Gel name : AP-1,1 (Raw 1-D Image)
		Index	Name	Volume	Adj. Vol.	Density
				INT*mm2	INT*mm2	INT/mm2
		1	U1	620.767	620.767	58.9407		620.767	9705.78	0.0639586		0.0812613	0.0600988	0.0355966		0.0589856	0.0228527
		2	U2	7666.5	7666.5	727.92		7666.5	9394.77	0.816039	0.787073	1.0368	1.00821	0.954989		1	0.0415199
		3	U3	7920.26	7920.26	752.013		7920.26	8745.25	0.905664		1.15067	1.09609	1.0174		1.08805	0.0669986
		4	U4	8448.06	8448.06	802.127		8448.06	9283.01	0.910056		1.15625	1.10773	1.03319		1.09906	0.0619892
		5	U5	4485.26	4485.26	518.977		4485.26	9067.34	0.494661		0.628482	0.608114	0.573062		0.603219	0.028032
		6	U6	3681.3	3681.3	425.953		3681.3	11266.5	0.326746		0.415141	0.402734	0.381458		0.399778	0.0170349
		Gel name : AP-1,2 (Raw 1-D Image)
		Index	Name	Volume	Adj. Vol.	Density
				INT*mm2	INT*mm2	INT/mm2
		1	U1	459.104	459.104	39.8413		459.104	9705.78	0.0473021
		2	U2	7455.06	7455.06	646.954		7455.06	9394.77	0.793533
		3	U3	7544.54	7544.54	654.719		7544.54	8745.25	0.862701
		4	U4	8093.5	8093.5	702.358		8093.5	9283.01	0.871861
		5	U5	4339.9	4339.9	376.618		4339.9	9067.34	0.47863
		6	U6	3571.28	3571.28	309.917		3571.28	11266.5	0.316981
		Gel name : AP-1,3 (Raw 1-D Image)
		Index	Name	Volume	Adj. Vol.	Density
				INT*mm2	INT*mm2	INT/mm2
		1	U1	271.928	271.928	25.4448		271.928	9705.78	0.0280171
		2	U2	7061.54	7061.54	660.762		7061.54	9394.77	0.751646
		3	U3	7002.92	7002.92	655.278		7002.92	8745.25	0.800768
		4	U4	7548.9	7548.9	706.365		7548.9	9283.01	0.813195
		5	U5	4089.75	4089.75	382.686		4089.75	9067.34	0.451042
		6	U6	3382.61	3382.61	316.518		3382.61	11266.5	0.300235
		Gel name : AP-1,3 (Raw 1-D Image)
		Index	Name	Volume	Adj. Vol.	Density
				INT*mm2	INT*mm2	INT/mm2
		1	U1	9705.78	9705.78	921.545
		2	U2	9394.77	9394.77	892.015
		3	U3	8745.25	8745.25	830.345
		4	U4	9283.01	9283.01	881.404
		5	U5	9067.34	9067.34	860.926
		6	U6	11266.5	11266.5	1069.74

## Sheet: pATF2
		Gel name : AP-1,1 (Raw 1-D Image)
		Index	Name	Volume	Adj. Vol.	Density
				INT*mm2	INT*mm2	INT/mm2
		1	U1	2428.19	2428.19	272.179		2428.19	9705.78	0.25018		0.318098	0.238064	0.139444		0.231869	0.089488
		2	U2	8064.13	8064.13	903.92		8064.13	9394.77	0.858363	0.786485	1.09139	1.02767	0.880935		1	0.107923
		3	U3	7708.69	7708.69	864.079		7708.69	8745.25	0.881471		1.12077	1.0499	0.908365		1.02635	0.108145
		4	U4	4633.98	4633.98	519.429		4633.98	9283.01	0.499189		0.634708	0.524676	0.354455		0.504613	0.1412
		5	U5	6056.09	6056.09	678.836		6056.09	9067.34	0.667902		0.849224	0.747202	0.584432		0.726953	0.133552
		6	U6	4222.54	4222.54	473.31		4222.54	11266.5	0.374786		0.476533	0.39253	0.264537		0.377867	0.106756
		Gel name : AP-1,2 (Raw 1-D Image)
		Index	Name	Volume	Adj. Vol.	Density
				INT*mm2	INT*mm2	INT/mm2
		1	U1	1817.25	1817.25	187.13		1817.25	9705.78	0.187234
		2	U2	7593.33	7593.33	781.915		7593.33	9394.77	0.80825
		3	U3	7221.21	7221.21	743.597		7221.21	8745.25	0.825729
		4	U4	3830.64	3830.64	394.456		3830.64	9283.01	0.41265
		5	U5	5328.54	5328.54	548.701		5328.54	9067.34	0.587664
		6	U6	3478.19	3478.19	358.163		3478.19	11266.5	0.308719
		Gel name : AP-1,3 (Raw 1-D Image)
		Index	Name	Volume	Adj. Vol.	Density
				INT*mm2	INT*mm2	INT/mm2
		1	U1	1064.44	1064.44	103.346		1064.44	9705.78	0.109671
		2	U2	6509.1	6509.1	631.967		6509.1	9394.77	0.692843
		3	U3	6247.75	6247.75	606.592		6247.75	8745.25	0.714416
		4	U4	2587.86	2587.86	251.255		2587.86	9283.01	0.278774
		5	U5	4167.78	4167.78	404.649		4167.78	9067.34	0.459648
		6	U6	2344.06	2344.06	227.584		2344.06	11266.5	0.208055
		Gel name : AP-1,3 (Raw 1-D Image)
		Index	Name	Volume	Adj. Vol.	Density
				INT*mm2	INT*mm2	INT/mm2
		1	U1	9705.78	9705.78	921.545
		2	U2	9394.77	9394.77	892.015
		3	U3	8745.25	8745.25	830.345
		4	U4	9283.01	9283.01	881.404
		5	U5	9067.34	9067.34	860.926
		6	U6	11266.5	11266.5	1069.74

## Sheet: ATF2
		Gel name : AP-1,1 (Raw 1-D Image)
		Index	Name	Volume	Adj. Vol.	Density
				INT*mm2	INT*mm2	INT/mm2
		1	U1	5735.75	5735.75	597.302		5735.75	9705.78	0.590963		0.566959	0.437939	0.36825		0.457716	0.10082
		2	U2	10162.3	10162.3	1058.26		10162.3	9394.77	1.08169	1.04234	1.03776	0.974874	0.987367		1	0.0332908
		3	U3	12544.5	12544.5	1306.34		12544.5	8745.25	1.43444		1.37618	1.3338	1.38512		1.36503	0.0274157
		4	U4	9803.47	9803.47	1020.9		9803.47	9283.01	1.05607		1.01317	0.940553	0.949492		0.967738	0.0395988
		5	U5	7979	7979	830.906		7979	9067.34	0.879972		0.84423	0.729735	0.683687		0.752551	0.0826672
		6	U6	9056.39	9056.39	943.101		9056.39	11266.5	0.803831		0.771181	0.697539	0.684017		0.717579	0.0469107
		Gel name : AP-1,2 (Raw 1-D Image)
		Index	Name	Volume	Adj. Vol.	Density
				INT*mm2	INT*mm2	INT/mm2
		1	U1	4430.5	4430.5	467.408		4430.5	9705.78	0.45648
		2	U2	9546.48	9546.48	1007.13		9546.48	9394.77	1.01615
		3	U3	12158.2	12158.2	1282.67		12158.2	8745.25	1.39027
		4	U4	9100.81	9100.81	960.116		9100.81	9283.01	0.980373
		5	U5	6896.89	6896.89	727.607		6896.89	9067.34	0.76063
		6	U6	8191.57	8191.57	864.193		8191.57	11266.5	0.727071
		Gel name : AP-1,3 (Raw 1-D Image)
		Index	Name	Volume	Adj. Vol.	Density
				INT*mm2	INT*mm2	INT/mm2
		1	U1	3725.48	3725.48	303.705		3725.48	9705.78	0.383841
		2	U2	9668.81	9668.81	788.212		9668.81	9394.77	1.02917
		3	U3	12626	12626	1029.29		12626	8745.25	1.44376
		4	U4	9187.31	9187.31	748.959		9187.31	9283.01	0.98969
		5	U5	6461.68	6461.68	526.763		6461.68	9067.34	0.712633
		6	U6	8032.77	8032.77	654.84		8032.77	11266.5	0.712976
		Gel name : AP-1,3 (Raw 1-D Image)
		Index	Name	Volume	Adj. Vol.	Density
				INT*mm2	INT*mm2	INT/mm2
		1	U1	9705.78	9705.78	921.545
		2	U2	9394.77	9394.77	892.015
		3	U3	8745.25	8745.25	830.345
		4	U4	9283.01	9283.01	881.404
		5	U5	9067.34	9067.34	860.926
		6	U6	11266.5	11266.5	1069.74
