# Supplementary material for: Mosloflavone-Resveratrol Hybrid TMS-HDMF-5z Exhibits Potent In Vitro and In Vivo Anti-Inflammatory Effects Through NF-κB, AP-1, and JAK/STAT Inactivation
Source: Front Pharmacol. 2022 Apr 21;13:857789. doi: 10.3389/fphar.2022.857789 (PMC9068937; doi:10.3389/fphar.2022.857789)
Supplement: Supplementary file 2 [file DataSheet1.ZIP › 4H raw data (SOOK)(KYS)/Figure 4/A (pSTAT1S ╝÷┴ñ ╟╩┐Σ╟╘)/stat density (HH).xlsx]

## Sheet: (fig5a, b)
	Fig.5a
	Gel name : p-STAT1 at Serin 727 (Raw 1-D Image)
	Index	Name		Volume of 1st membrane (INT*mm2)	Volume of 2nd membrane (INT*mm2)	Volume of 3rd membrane (INT*mm2)	p-STAT1/STAT1 (average)		STAT1	S727			STAT1 Y701
		LPS (μg/ml)	TMS-HDMF-5z (μM)						LPS	T value	-17.0606		LPS	T value	-17.0097
	1	0	0	1817.5	1070.79	1165.62	0.154015			P value	6.92295e-05			P value	7.00531e-05
	2	1	0	10187.8	8558.95	9588.29	1			Degrees of Freedom	4			Degrees of Freedom	4
	3	1	1	10185.9	8480.42	9584.06	0.933789		LPS+1	T value	0.327582		LPS+1	T value	2.32911
	4	1	2	9359.05	7707.7	8419.56	0.794446			P value	0.759656			P value	0.0803303
	5	1	4	10009.7	8540.28	9303.55	0.807765			Degrees of Freedom	4			Degrees of Freedom	4
	6	0	4	3613.1	2886.17	3207.76	0.309404		LPS+2	T value	-0.869288		LPS+2	T value	11.4396
										P value	0.433741			P value	0.000333202
	Gel name : p-STAT1 at Tyrosine 701 (Raw 1-D Image)									Degrees of Freedom	4			Degrees of Freedom	4
	Index	Name		Volume of 1st membrane (INT*mm2)	Volume of 2nd membrane (INT*mm2)	Volume of 3rd membrane (INT*mm2)	p-STAT1/STAT1 (average)		LPS+4	T value	-0.589121		LPS+4	T value	22.7213
		LPS (μg/ml)	TMS-HDMF-5z (μM)							P value	0.587444			P value	2.22245e-05
	1	0	0	33.3532	16.3032	16.1788	0.00748206			Degrees of Freedom	4			Degrees of Freedom	4
	2	1	0	3621.31	2232.17	2441.25	1
	3	1	1	3462.63	2077.73	2203.92	0.858071
	4	1	2	2545.67	1429.46	1425.72	0.539609
	5	1	4	1806.67	967.242	918.208	0.331519
	6	0	4	0	0	0	0
	Gel name : STAT1 (Raw 1-D Image)
	Index	Name		Volume (INT*mm2)	adj. Volume (INT*mm2)	Density (INT/mm2)
		LPS (μg/ml)	TMS-HDMF-5z (μM)
	1	0	0	8957.32	8957.32	1070.98
	2	1	0	9642.56	9642.56	1152.9
	3	1	1	10295.4	10295.4	1230.97
	4	1	2	10917.2	10917.2	1305.31
	5	1	4	11734.5	11734.5	1403.02
	6	0	4	10676.5	10676.5	1276.53
	Gel name : p-STAT3 at Tyrosine 705 (Raw 1-D Image)
	Index	Name		Volume of 1st membrane (INT*mm2)	Volume of 2nd membrane (INT*mm2)	Volume of 3rd membrane (INT*mm2)	p-STAT3/STAT3 (average)		STAT3
		LPS (μg/ml)	TMS-HDMF-5z (μM)						LPS	T value	-33.0736
	1	0	0	1109.49	568	510.254	0.0728197			P value	4.9841e-06
	2	1	0	7711.56	5481.37	6414.51	1			Degrees of Freedom	4
	3	1	1	7053.08	4814.93	5642.66	0.816134		LPS+1	T value	2.03421
	4	1	2	5161.53	3180.87	3577.88	0.46969			P value	0.111676
	5	1	4	4054.28	2340.07	2501.86	0.356987			Degrees of Freedom	4
	6	0	4	1123.55	577.334	539.998	0.116714		LPS+2	T value	23.4361
										P value	1.96496e-05
	Gel name : STAT3 (Raw 1-D Image)									Degrees of Freedom	4
	Index	Name		Volume (INT*mm2)	adj. Volume (INT*mm2)	Density (INT/mm2)			LPS+4	T value	30.2931
		LPS (μg/ml)	TMS-HDMF-5z (μM)							P value	7.0734e-06
	1	0	0	7378.15	7378.15	757.341				Degrees of Freedom	4
	2	1	0	7038.77	7038.77	722.505
	3	1	1	6384.77	6384.77	655.375
	4	1	2	7170.19	7170.19	735.995
	5	1	4	6758.38	6758.38	693.724
	6	0	4	6377.93	6377.93	654.672
	Gel name : p-JAK1 at Tyrosine 1022 (Raw 1-D Image)
	Index	Name		Volume of 1st membrane (INT*mm2)	Volume of 2nd membrane (INT*mm2)	Volume of 3rd membrane (INT*mm2)	p-JAK1/JAK1 (average)
		LPS (μg/ml)	TMS-HDMF-5z (μM)
	1	0	0	38.0824	25.5127	13.3164	0.00315937
	2	1	0	8825.77	8135.94	7308.83	1
	3	1	1	5018.66	4190.8	3218.46	0.490555
	4	1	2	5630.59	4796.51	3696.85	0.705417
	5	1	4	2327.75	1785.76	1162.38	0.27183
	6	0	4	365.64	265.83	149.84	0.0406527
	Gel name : JAK1 (Raw 1-D Image)
	Index	Name		Volume (INT*mm2)	adj. Volume (INT*mm2)	Density (INT/mm2)
		LPS (μg/ml)	TMS-HDMF-5z (μM)
	1	0	0	4376.48	4376.48	551.888
	2	1	0	4363.29	4363.29	550.224
	3	1	1	5062.59	5062.59	638.407
	4	1	2	3246.83	3246.83	409.435
	5	1	4	3489.27	3489.27	440.007
	6	0	4	3455.17	3455.17	435.706
	Gel name : p-JAK2 at Tyrosine 1071/Tyrosine 1008 (Raw 1-D Image)
	Index	Name		Volume of 1st membrane (INT*mm2)	Volume of 2nd membrane (INT*mm2)	Volume of 3rd membrane (INT*mm2)	p-JAK2/JAK2 (average)
		LPS (μg/ml)	TMS-HDMF-5z (μM)
	1	0	0	3664.87	2469.88	1510.97	2044.91
	2	1	0	13298.1	12348.6	12421.8	8548.91
	3	1	1	9345.11	8451.05	7522.14	5932.39
	4	1	2	11380.9	10276.5	9316.74	7219.8
	5	1	4	8258.52	6262.68	4641.44	4841.73
	6	0	4	5463.57	4048.68	2658.05	3172.08
	Gel name : JAK2 (Raw 1-D Image)
	Index	Name		Volume (INT*mm2)	adj. Volume (INT*mm2)	Density (INT/mm2)
		LPS (μg/ml)	TMS-HDMF-5z (μM)
	1	0	0	5382.06	5382.06	571.531
	2	1	0	5559.28	5559.28	590.35
	3	1	1	6172.08	6172.08	655.425
	4	1	2	8165.18	8165.18	867.076
	5	1	4	9743.61	9743.61	1034.69
	6	0	4	9823.76	9823.76	1043.2
	Gel name : β-actin (Raw 1-D Image)
	Index	Name		Volume (INT*mm2)	adj. Volume (INT*mm2)	Density (INT/mm2)
		LPS (μg/ml)	TMS-HDMF-5z (μM)
	1	0	0	5608.69	5608.69	646.648
	2	1	0	5608.69	5608.69	646.648
	3	1	1	5327.3	5327.3	614.206
	4	1	2	5845.02	5845.02	673.896
	5	1	4	6712.33	6712.33	773.892
	6	0	4	6794.09	6794.09	783.319
				6760.99	6760.99	779.502
	Gel name : 제목 없음-1 (Raw 1-D Image)
	Index	Name	Volume	Adj. Vol.	Density
			INT*mm2	INT*mm2	INT/mm2
	1	U1	5608.69	5608.69	646.648
	2	U2	5608.69	5608.69	646.648
	3	U3	5327.3	5327.3	614.206
	4	U4	5845.02	5845.02	673.896
	5	U5	6712.33	6712.33	773.892
	6	U6	6794.09	6794.09	783.319
	7	U7	6760.99	6760.99	779.502

## Sheet: p-STAT1 S
		Gel name : p-STAT1 S727 (Raw 1-D Image)
		Index	Name	Volume	Adj. Vol.	Density
				INT*mm2	INT*mm2	INT/mm2
		1	U1	1817.5	1817.5	232.83		1817.5	8957.32	0.202907		0.20715	0.122043	0.132852		0.154015	0.0463327
		2	U2	10187.8	10187.8	1305.1		10187.8	9642.56	1.05654	0.979513	1.07864	0.906188	1.01517		1	0.0872222
		3	U3	10185.9	10185.9	1304.86		10185.9	10295.4	0.989362		1.01006	0.840935	0.950375		0.933789	0.0857714
		4	U4	9359.05	9359.05	1198.94		9359.05	10917.2	0.857276		0.875207	0.720781	0.787351		0.794446	0.077457
		5	U5	10009.7	10009.7	1282.29		10009.7	11734.5	0.853016		0.870857	0.743017	0.809422		0.807765	0.0639363
		6	U6	3613.1	3613.1	462.854		3613.1	10676.5	0.338416		0.345494	0.275983	0.306734		0.309404	0.0348321
		Gel name : p-STAT1 S727 (Raw 1-D Image)
		Index	Name	Volume	Adj. Vol.	Density
				INT*mm2	INT*mm2	INT/mm2
		1	U1	1070.79	1070.79	151.945		1070.79	8957.32	0.119543
		2	U2	8558.95	8558.95	1214.52		8558.95	9642.56	0.887623
		3	U3	8480.42	8480.42	1203.37		8480.42	10295.4	0.823707
		4	U4	7707.7	7707.7	1093.73		7707.7	10917.2	0.706014
		5	U5	8540.28	8540.28	1211.87		8540.28	11734.5	0.727794
		6	U6	2886.17	2886.17	409.549		2886.17	10676.5	0.270329
		Gel name : p-STAT1 S727 (Raw 1-D Image)
		Index	Name	Volume	Adj. Vol.	Density
				INT*mm2	INT*mm2	INT/mm2
		1	U1	1165.62	1165.62	139.366		1165.62	8957.32	0.13013
		2	U2	9588.29	9588.29	1146.42		9588.29	9642.56	0.994373
		3	U3	9584.06	9584.06	1145.91		9584.06	10295.4	0.930904
		4	U4	8419.56	8419.56	1006.68		8419.56	10917.2	0.77122
		5	U5	9303.55	9303.55	1112.37		9303.55	11734.5	0.792839
		6	U6	3207.76	3207.76	383.533		3207.76	10676.5	0.30045
		Gel name : STAT1 (Raw 1-D Image)
		Index	Name	Volume	Adj. Vol.	Density
				INT*mm2	INT*mm2	INT/mm2
		1	U1	8957.32	8957.32	1070.98
		2	U2	9642.56	9642.56	1152.9
		3	U3	10295.4	10295.4	1230.97
		4	U4	10917.2	10917.2	1305.31
		5	U5	11734.5	11734.5	1403.02
		6	U6	10676.5	10676.5	1276.53

## Sheet: p-STAT1 T
		Gel name : p-STAT1 T701 (Raw 1-D Image)
		Index	Name	Volume	Adj. Vol.	Density
				INT*mm2	INT*mm2	INT/mm2
		1	U1	33.3532	33.3532	3.42359		33.3532	8957.32	0.00372357			0.00751073	0.0074534		0.00748206	4.05411e-05
		2	U2	3621.31	3621.31	371.715		3621.31	9642.56	0.375555	0.242334		0.955262	1.04474		1	0.063269
		3	U3	3462.63	3462.63	355.427		3462.63	10295.4	0.336327			0.832781	0.883362		0.858071	0.0357658
		4	U4	2545.67	2545.67	261.304		2545.67	10917.2	0.23318			0.540315	0.538904		0.539609	0.000997894
		5	U5	1806.67	1806.67	185.449		1806.67	11734.5	0.153963			0.34014	0.322897		0.331519	0.0121929
		6	U6	0	0	0		0	10676.5	0			0	0		0	0
		Gel name : p-STAT1 T701 (Raw 1-D Image)
		Index	Name	Volume	Adj. Vol.	Density
				INT*mm2	INT*mm2	INT/mm2
		1	U1	16.3032	16.3032	2.03207		16.3032	8957.32	0.0018201
		2	U2	2232.17	2232.17	278.223		2232.17	9642.56	0.231492
		3	U3	2077.73	2077.73	258.973		2077.73	10295.4	0.201811
		4	U4	1429.46	1429.46	178.171		1429.46	10917.2	0.130936
		5	U5	967.242	967.242	120.559		967.242	11734.5	0.0824274
		6	U6	0	0	0		0	10676.5	0
		Gel name : p-STAT1 T701 (Raw 1-D Image)
		Index	Name	Volume	Adj. Vol.	Density
				INT*mm2	INT*mm2	INT/mm2
		1	U1	16.1788	16.1788	2.01656		16.1788	8957.32	0.00180621
		2	U2	2441.25	2441.25	304.283		2441.25	9642.56	0.253175
		3	U3	2203.92	2203.92	274.702		2203.92	10295.4	0.214068
		4	U4	1425.72	1425.72	177.705		1425.72	10917.2	0.130594
		5	U5	918.208	918.208	114.448		918.208	11734.5	0.0782488
		6	U6	0	0	0		0	10676.5	0
		Gel name : STAT1 (Raw 1-D Image)
		Index	Name	Volume	Adj. Vol.	Density
				INT*mm2	INT*mm2	INT/mm2
		1	U1	8957.32	8957.32	1070.98
		2	U2	9642.56	9642.56	1152.9
		3	U3	10295.4	10295.4	1230.97
		4	U4	10917.2	10917.2	1305.31
		5	U5	11734.5	11734.5	1403.02
		6	U6	10676.5	10676.5	1276.53

## Sheet: p-STAT3
		Gel name : p-STAT3 T705 (Raw 1-D Image)
		Index	Name	Volume	Adj. Vol.	Density
				INT*mm2	INT*mm2	INT/mm2
		1	U1	1109.49	1109.49	110.546		1109.49	7378.15	0.150375			0.0767195	0.0689198		0.0728197	0.00551523
		2	U2	7711.56	7711.56	768.355		7711.56	7038.77	1.09558	1.00345	1.09182		0.908181		1	0.129852
		3	U3	7053.08	7053.08	702.746		7053.08	6384.77	1.10467			0.751536	0.880732		0.816134	0.0913554
		4	U4	5161.53	5161.53	514.279		5161.53	7170.19	0.71986			0.442101	0.497279		0.46969	0.0390169
		5	U5	4054.28	4054.28	403.956		4054.28	6758.38	0.59989			0.345058	0.368915		0.356987	0.0168692
		6	U6	1123.55	1123.55	111.947		1123.55	6377.93	0.176163		0.175558	0.0902096	0.0843758		0.116714	0.0510432
		Gel name : p-STAT3 T705 (Raw 1-D Image)
		Index	Name	Volume	Adj. Vol.	Density
				INT*mm2	INT*mm2	INT/mm2
		1	U1	568	568	58.3032		568	7378.15	0.0769841
		2	U2	5481.37	5481.37	562.644		5481.37	7038.77	0.77874
		3	U3	4814.93	4814.93	494.236		4814.93	6384.77	0.754127
		4	U4	3180.87	3180.87	326.506		3180.87	7170.19	0.443625
		5	U5	2340.07	2340.07	240.201		2340.07	6758.38	0.346248
		6	U6	577.334	577.334	59.2613		577.334	6377.93	0.0905206
		Gel name : p-STAT3 T705 (Raw 1-D Image)
		Index	Name	Volume	Adj. Vol.	Density
				INT*mm2	INT*mm2	INT/mm2
		1	U1	510.254	510.254	43.3479		510.254	7378.15	0.0691575
		2	U2	6414.51	6414.51	544.936		6414.51	7038.77	0.911312
		3	U3	5642.66	5642.66	479.364		5642.66	6384.77	0.883769
		4	U4	3577.88	3577.88	303.953		3577.88	7170.19	0.498993
		5	U5	2501.86	2501.86	212.542		2501.86	6758.38	0.370187
		6	U6	539.998	539.998	45.8747		539.998	6377.93	0.0846667
		Gel name : STAT3 (Raw 1-D Image)
		Index	Name	Volume	Adj. Vol.	Density
				INT*mm2	INT*mm2	INT/mm2
		1	U1	7378.15	7378.15	757.341
		2	U2	7038.77	7038.77	722.505
		3	U3	6384.77	6384.77	655.375
		4	U4	7170.19	7170.19	735.995
		5	U5	6758.38	6758.38	693.724
		6	U6	6377.93	6377.93	654.672

## Sheet: JAK1
		Gel name : p-JAK1 (Raw 1-D Image)
		Index	Name	Volume	Adj. Vol.	Density
				INT*mm2	INT*mm2	INT/mm2
		1	U1	38.0824	38.0824	3.28713		38.0824	4376.48	0.00870159		0.00469304	0.00314403	0.00164103		0.00315937	0.00152606
		2	U2	8825.77	8825.77	761.809		8825.77	4363.29	2.02273	1.85415	1.09092	1.00566	0.90342		1	0.0938803
		3	U3	5018.66	5018.66	433.193		5018.66	5062.59	0.991322		0.534652	0.446458			0.490555	0.0623625
		4	U4	5630.59	5630.59	486.012		5630.59	3246.83	1.73418			0.796749	0.614085		0.705417	0.129163
		5	U5	2327.75	2327.75	200.923		2327.75	3489.27	0.667118		0.359798	0.276024	0.179668		0.27183	0.0901382
		6	U6	365.64	365.64	31.5608		365.64	3455.17	0.105824		0.0570744	0.0414946	0.0233893		0.0406527	0.0168584
		Gel name : p-JAK1 (Raw 1-D Image)
		Index	Name	Volume	Adj. Vol.	Density
				INT*mm2	INT*mm2	INT/mm2
		1	U1	25.5127	25.5127	2.24111		25.5127	4376.48	0.00582949
		2	U2	8135.94	8135.94	714.686		8135.94	4363.29	1.86463
		3	U3	4190.8	4190.8	368.133		4190.8	5062.59	0.827798
		4	U4	4796.51	4796.51	421.34		4796.51	3246.83	1.47729
		5	U5	1785.76	1785.76	156.867		1785.76	3489.27	0.511788
		6	U6	265.83	265.83	23.3513		265.83	3455.17	0.0769369
		Gel name : p-JAK1 (Raw 1-D Image)
		Index	Name	Volume	Adj. Vol.	Density
				INT*mm2	INT*mm2	INT/mm2
		1	U1	13.3164	13.3164	1.29288		13.3164	4376.48	0.00304271
		2	U2	7308.83	7308.83	709.612		7308.83	4363.29	1.67507
		3	U3	3218.46	3218.46	312.479		3218.46	5062.59	0.635733
		4	U4	3696.85	3696.85	358.926		3696.85	3246.83	1.1386
		5	U5	1162.38	1162.38	112.856		1162.38	3489.27	0.333131
		6	U6	149.84	149.84	14.548		149.84	3455.17	0.0433671
		Gel name : JAK1 (Raw 1-D Image)
		Index	Name	Volume	Adj. Vol.	Density
				INT*mm2	INT*mm2	INT/mm2
		1	U1	4376.48	4376.48	551.888
		2	U2	4363.29	4363.29	550.224
		3	U3	5062.59	5062.59	638.407
		4	U4	3246.83	3246.83	409.435
		5	U5	3489.27	3489.27	440.007
		6	U6	3455.17	3455.17	435.706

## Sheet: JAK2
		Gel name : p-JAK2 (Raw 1-D Image)
		Index	Name	Volume	Adj. Vol.	Density
				INT*mm2	INT*mm2	INT/mm2
		1	U1	3664.87	3664.87	319.758		3664.87	5382.06	0.680942			0.201048	0.122993		0.162021	0.0551931
		2	U2	13298.1	13298.1	1160.25		13298.1	5559.28	2.39205	2.28258	1.04796	0.973137	0.978904		1	0.0416333
		3	U3	9345.11	9345.11	815.357		9345.11	6172.08	1.51409		0.663325	0.599863			0.631594	0.0448741
		4	U4	11380.9	11380.9	992.979		11380.9	8165.18	1.39383		0.610638	0.551383	0.499886		0.553969	0.0554213
		5	U5	8258.52	8258.52	720.553		8258.52	9743.61	0.847583		0.371326	0.281588	0.208692		0.287202	0.0814622
		6	U6	5463.57	5463.57	518.756		5463.57	9823.76	0.556159		0.243653	0.180555	0.118538		0.180916	0.0625584
		Gel name : p-JAK2 (Raw 1-D Image)
		Index	Name	Volume	Adj. Vol.	Density
				INT*mm2	INT*mm2	INT/mm2
		1	U1	2469.88	2469.88	254.333		2469.88	5382.06	0.458909
		2	U2	12348.6	12348.6	1271.59		12348.6	5559.28	2.22127
		3	U3	8451.05	8451.05	870.238		8451.05	6172.08	1.36924
		4	U4	10276.5	10276.5	1058.21		10276.5	8165.18	1.25858
		5	U5	6262.68	6262.68	644.893		6262.68	9743.61	0.642748
		6	U6	4048.68	4048.68	416.909		4048.68	9823.76	0.412131
		Gel name : p-JAK2 (Raw 1-D Image)
		Index	Name	Volume	Adj. Vol.	Density
				INT*mm2	INT*mm2	INT/mm2
		1	U1	1510.97	1510.97	160.453		1510.97	5382.06	0.280743
		2	U2	12421.8	12421.8	1319.1		12421.8	5559.28	2.23443
		3	U3	7522.14	7522.14	798.79		7522.14	6172.08	1.21874
		4	U4	9316.74	9316.74	989.362		9316.74	8165.18	1.14103
		5	U5	4641.44	4641.44	492.884		4641.44	9743.61	0.476358
		6	U6	2658.05	2658.05	282.263		2658.05	9823.76	0.270574
		Gel name : JAK2 (Raw 1-D Image)
		Index	Name	Volume	Adj. Vol.	Density
				INT*mm2	INT*mm2	INT/mm2
		1	U1	5382.06	5382.06	571.531
		2	U2	5559.28	5559.28	590.35
		3	U3	6172.08	6172.08	655.425
		4	U4	8165.18	8165.18	867.076
		5	U5	9743.61	9743.61	1034.69
		6	U6	9823.76	9823.76	1043.2
