# Supplementary material for: Mosloflavone-Resveratrol Hybrid TMS-HDMF-5z Exhibits Potent In Vitro and In Vivo Anti-Inflammatory Effects Through NF-κB, AP-1, and JAK/STAT Inactivation
Source: Front Pharmacol. 2022 Apr 21;13:857789. doi: 10.3389/fphar.2022.857789 (PMC9068937; doi:10.3389/fphar.2022.857789)
Supplement: Supplementary file 2 [file DataSheet1.ZIP › 4H raw data (SOOK)(KYS)/Figure 4/B/jak density (KS).xlsx]

## Sheet: jak1,jak2
	Gel name : jak12 (Raw 1-D Image)								Gel name : jak12 (Raw 1-D Image)								Gel name : jak12 (Raw 1-D Image)
	Index	Name	Volume	Adj. Vol.	% Adj. Vol.	Concentration	Mean Value		Index	Name	Volume	Adj. Vol.	% Adj. Vol.	Concentration	Mean Value		Index	Name	Volume	Adj. Vol.	% Adj. Vol.	Concentration	Mean Value
			INT*mm2	INT*mm2			INT				INT*mm2	INT*mm2			INT				INT*mm2	INT*mm2			INT
pjak1	CON	U1	5049.27	5049.27	1.98002	N/A	47.2867		1	U1	4200.01	4200.01	1.40961	N/A	52.8966		1	U1	5569.98	5569.98	2.03185	N/A	45.2996
	LPS	U2	15788.3	15788.3	6.19119	N/A	147.858		2	U2	13223.5	13223.5	4.43808	N/A	166.542		2	U2	16542.2	16542.2	6.03435	N/A	134.534
	LPS+1	U3	6926.39	6926.39	2.7161	N/A	144.935		3	U3	9823.38	9823.38	3.29692	N/A	123.719		3	U3	12713.7	12713.7	4.63776	N/A	103.398
	LPS+2	U4	7321.65	7321.65	2.8711	N/A	153.206		4	U4	10156.8	10156.8	3.40882	N/A	127.918		4	U4	13457	13457	4.90892	N/A	109.443
	LPS+4	U5	4974.1	4974.1	1.95054	N/A	104.083		5	U5	7266.76	7266.76	2.43887	N/A	91.5204		5	U5	9763.27	9763.27	3.5615	N/A	79.4028
	4X	U6	3013.24	3013.24	1.18161	N/A	63.0521		6	U6	4640.45	4640.45	1.55743	N/A	58.4436		6	U6	6200.83	6200.83	2.26197	N/A	50.4302
jak1	CON	U7	7517.53	7517.53	2.94792	N/A	157.305		7	U7	9413.56	9413.56	3.15938	N/A	118.558		7	U7	12488.4	12488.4	4.55559	N/A	101.566
	LPS	U8	7427.93	7427.93	2.91278	N/A	155.43		8	U8	8845.19	8845.19	2.96862	N/A	148.069		8	U8	13081	13081	4.77177	N/A	106.386
	LPS+1	U9	8376.63	8376.63	3.2848	N/A	164.971		9	U9	10391	10391	3.48743	N/A	144.453		9	U9	13871.3	13871.3	5.06005	N/A	112.813
	LPS+2	U10	7278.83	7278.83	2.85431	N/A	143.35		10	U10	9125.58	9125.58	3.06272	N/A	126.862		10	U10	12547.1	12547.1	4.57701	N/A	102.044
	LPS+4	U11	7844.84	7844.84	3.07627	N/A	154.498		11	U11	9348.85	9348.85	3.13766	N/A	129.965		11	U11	12961.3	12961.3	4.7281	N/A	105.412
	4X	U12	7177.78	7177.78	2.81469	N/A	145.644		12	U12	9072.19	9072.19	3.0448	N/A	126.119		12	U12	10145	10145	3.70074	N/A	104.509
pjak2	CON	U13	4626.63	4626.63	1.81428	N/A	91.1176		13	U13	6473.38	6473.38	2.17259	N/A	89.9913		13	U13	8691.74	8691.74	3.17062	N/A	89.5385
	LPS	U14	7254.81	7254.81	2.84489	N/A	142.877		14	U14	9901.29	9901.29	3.32307	N/A	137.645		14	U14	13325.5	13325.5	4.86094	N/A	137.273
	LPS+1	U15	6190.25	6190.25	2.42744	N/A	121.912		15	U15	8724.1	8724.1	2.92798	N/A	121.28		15	U15	11571.1	11571.1	4.22096	N/A	119.2
	LPS+2	U16	6916.06	6916.06	2.71205	N/A	136.206		16	U16	9421.53	9421.53	3.16205	N/A	130.976		16	U16	12434	12434	4.53575	N/A	128.09
	LPS+4	U17	5864.68	5864.68	2.29977	N/A	115.5		17	U17	8116.27	8116.27	2.72398	N/A	112.83		17	U17	10671.3	10671.3	3.89273	N/A	109.931
	4X	U18	5198.12	5198.12	2.03838	N/A	102.373		18	U18	7019.48	7019.48	2.35587	N/A	97.583		18	U18	9615.8	9615.8	3.5077	N/A	99.0577
jak2	CON	U19	7130.99	7130.99	2.79634	N/A	140.439		19	U19	8467.35	8467.35	2.84181	N/A	117.711		19	U19	9634.59	9634.59	3.51456	N/A	99.2513
	LPS	U20	7236.89	7236.89	2.83787	N/A	142.525		20	U20	8606.37	8606.37	2.88846	N/A	119.644		20	U20	9957.04	9957.04	3.63218	N/A	102.573
	LPS+1	U21	7645.22	7645.22	2.99799	N/A	150.566		21	U21	9173.99	9173.99	3.07897	N/A	127.535		21	U21	10279.1	10279.1	3.74968	N/A	105.891
	LPS+2	U22	9816.66	9816.66	3.84949	N/A	159.352		22	U22	10484.6	10484.6	3.51884	N/A	145.754		22	U22	12024.7	12024.7	4.38643	N/A	123.873
	LPS+4	U23	10805.2	10805.2	4.23713	N/A	175.398		23	U23	11770.2	11770.2	3.95031	N/A	163.626		23	U23	13246.1	13246.1	4.83197	N/A	136.455
	4X	U24	10726.4	10726.4	4.20624	N/A	174.119		24	U24	11209	11209	3.76197	N/A	155.825		24	U24	13341.8	13341.8	4.86688	N/A	137.441
												LPS 1의 기준일때의 값														LPS 1의 기준일때의 값
	p-jak1	세번 DENSITY 진행한 results			p-jak1/jak1 (각 측정값 / 각 JAK1)			AVER	LPS를 1로 맞추기 위한 값			AVER	STDEV		p-jak2	세번 DENSITY 진행한 results			p-jak1/jak1 (각 측정값 / 각 JAK1)			AVER	LPS를 1로 맞추기 위한 값			AVER	STDEV
	CON	5049.27	4200.01	5569.98	0.671666	0.446166	0.446012		0.486787	0.323357	0.323245	0.377796	0.0943887		CON	4626.63	6473.38	8691.74	0.648807	0.76451	0.902139		0.557517	0.65694	0.775204	0.66322	0.108979
	LPS	15788.3	13223.5	16542.2		1.495	1.26459	1.3798		1.08349	0.916507	1	0.118077		LPS	7254.81	9901.29	13325.5	1.00248	1.15046	1.3383	1.16374	0.861423	0.988586	1.14999	1	0.144622
	LPS+1	6926.39	9823.38	12713.7	0.826871	0.945373	0.916543		0.599271	0.685155	0.66426	0.649562	0.0447891		LPS+1	6190.25	8724.1	11571.1	0.809689	0.95096	1.12569		0.695762	0.817155		0.756459	0.0858381
	LPS+2	7321.65	10156.8	13457	1.00588	1.113	1.07252		0.729008	0.806643	0.777301	0.770984	0.0392012		LPS+2	6916.06	9421.53	12434	0.704522	0.898606	1.03404		0.605393	0.772168	0.888546	0.755369	0.142322
	LPS+4	4974.1	7266.76	9763.27	0.63406	0.77729	0.753262		0.459532	0.563337	0.545923	0.522931	0.0555908		LPS+4	5864.68	8116.27	10671.3	0.542766	0.689562	0.805618		0.466396	0.592537	0.692264	0.583732	0.113191
	4x	3013.24	4640.45	6200.83	0.419801	0.511503	0.611222		0.304249	0.370709	0.44298	0.372646	0.0693862		4x	5198.12	7019.48	9615.8	0.484609	0.626234	0.720729		0.416423	0.53812	0.619319	0.52462	0.102119
	jak1	세번 DENSITY 진행한 results													jak2	세번 DENSITY 진행한 results
	CON	7517.53	9413.56	12488.4											CON	7130.99	8467.35	9634.59
	LPS	7427.93	8845.19	13081											LPS	7236.89	8606.37	9957.04
	LPS+1	8376.63	10391	13871.3											LPS+1	7645.22	9173.99	10279.1
	LPS+2	7278.83	9125.58	12547.1											LPS+2	9816.66	10484.6	12024.7
	LPS+4	7844.84	9348.85	12961.3											LPS+4	10805.2	11770.2	13246.1
	4X	7177.78	9072.19	10145											4X	10726.4	11209	13341.8
															jak2
															LPS	T value	-3.22158
																P value	0.0322322
																Degrees of Freedom	4
															LPS+1	T value	2.08355
																P value	0.128565
																Degrees of Freedom	3
															LPS+2	T value	2.0883
																P value	0.105033
																Degrees of Freedom	4
															LPS+4	T value	3.21717
																P value	0.0323675
																Degrees of Freedom	4
