# Supplementary material for: Mosloflavone-Resveratrol Hybrid TMS-HDMF-5z Exhibits Potent In Vitro and In Vivo Anti-Inflammatory Effects Through NF-κB, AP-1, and JAK/STAT Inactivation
Source: Front Pharmacol. 2022 Apr 21;13:857789. doi: 10.3389/fphar.2022.857789 (PMC9068937; doi:10.3389/fphar.2022.857789)
Supplement: Supplementary file 2 [file DataSheet1.ZIP › 4H raw data (SOOK)(KYS)/Figure 5/A,B (pp38 ╝÷┴ñ ╟╩┐Σ╟╘)/p38, erk, jnk, mk2 density (HH).xlsx]

## Sheet: (fig4a)
	Fig.4a
	Gel name : p-p38 (Raw 1-D Image)
	Index	Name		Volume of 1st membrane (INT*mm2)	Volume of 2nd membrane (INT*mm2)	Volume of 3rd membrane (INT*mm2)	p-p38/p38 (average)		pp38
		LPS (μg/ml)	TMS-HDMF-5z (μM)						LPS	T value	-10.1539
	1	0	0	107.029	78.156	28.3751	0.0365074			P value	0.00203521
	2	1	0	4721.59	4302.68	3544.52	1			Degrees of Freedom	3
	3	1	1	4534.66	4156.58	3369.42	0.718236		LPS+1	T value	-0.0828573
	4	1	2	2437.15	2171.44	1399.34	0.426511			P value	0.937946
	5	1	4	2129.87	1931.5	1246.89	0.413777			Degrees of Freedom	4
	6	0	4	19.0412	12.8186	3.73357	0.0027255		LPS+2	T value	4.3493
										P value	0.0121638
	Gel name : p38 (Raw 1-D Image)									Degrees of Freedom	4
	Index	Name		Volume (INT*mm2)	adj. Volume (INT*mm2)	Density (INT/mm2)			LPS+4	T value	5.44266
		LPS (μg/ml)	TMS-HDMF-5z (μM)							P value	0.00553329
	1	0	0	2244	2244	413.951				Degrees of Freedom	4
	2	1	0	3992.18	3992.18	736.439
	3	1	1	5353.19	5353.19	934.126
	4	1	2	4780.08	4780.08	812.17
	5	1	4	4342.14	4342.14	737.76
	6	0	4	5171.24	5171.24	953.941
	Gel name : p-JNK (Raw 1-D Image)
	Index	Name		Volume of 1st membrane (INT*mm2)	Volume of 2nd membrane (INT*mm2)	Volume of 3rd membrane (INT*mm2)	p-JNK/JNK (average)		P-JNK
		LPS (μg/ml)	TMS-HDMF-5z (μM)						LPS	T value	-7.87724
	1	0	0	10021.3	9776.84	8601.39	0.62547			P value	0.00140403
	2	1	0	16382	16116.6	14035.1	1			Degrees of Freedom	4
	3	1	1	14928	14433.3	12334.5	0.904605		LPS+1	T value	-0.72451
	4	1	2	18476.2	17970.8	15542.5	0.932117			P value	0.508862
	5	1	4	16303.5	15986.1	13724.8	1.03721			Degrees of Freedom	4
	6	0	4	9057.63	8763.3	7567.81	0.529928		LPS+2	T value	-2.58496
										P value	0.0610075
	Gel name : JNK (Raw 1-D Image)									Degrees of Freedom	4
	Index	Name		Volume (INT*mm2)	adj. Volume (INT*mm2)	Density (INT/mm2)			LPS+4	T value	-3.11428
		LPS (μg/ml)	TMS-HDMF-5z (μM)							P value	0.0527054
	1	0	0	10639.4	10639.4	580.178				Degrees of Freedom	3
	2	1	0	10903.9	10903.9	594.599
	3	1	1	10800.6	10800.6	622.622
	4	1	2	13069.5	13069.5	712.691
	5	1	4	10395.4	10395.4	599.262
	6	0	4	11226.3	11226.3	612.183
	Gel name : p-ERK (Raw 1-D Image)
	Index	Name		Volume of 1st membrane (INT*mm2)	Volume of 2nd membrane (INT*mm2)	Volume of 3rd membrane (INT*mm2)	p-ERK/ERK (average)		P-ERK
		LPS (μg/ml)	TMS-HDMF-5z (μM)						LPS	T value	-16.1601
	1	0	0	9138.9	8254.29	5991.25	0.422951			P value	8.57775e-05
	2	1	0	21797.8	21965.4	19308.4	1			Degrees of Freedom	4
	3	1	1	20270	20452.3	17590.8	1.09807		LPS+1	T value	0.545506
	4	1	2	20356.6	20438.5	17741.7	1.25428			P value	0.6144
	5	1	4	20501.3	20593.2	18028.1	1.16296			Degrees of Freedom	4
	6	0	4	13003.1	12217.5	9849.52	0.86379		LPS+2	T value	-0.0361574
										P value	0.972889
	Gel name : ERK (Raw 1-D Image)									Degrees of Freedom	4
	Index	Name		Volume (INT*mm2)	adj. Volume (INT*mm2)	Density (INT/mm2)			LPS+4	T value	0.42053
		LPS (μg/ml)	TMS-HDMF-5z (μM)							P value	0.695707
	1	0	0	11489.7	11489.7	735.94				Degrees of Freedom	4
	2	1	0	13107.1	13107.1	839.537
	3	1	1	11035.9	11035.9	706.876
	4	1	2	9698.56	9698.56	621.215
	5	1	4	10564.7	10564.7	676.696
	6	0	4	8437.23	8437.23	589.553
	Gel name : β-actin (Raw 1-D Image)
	Index	Name		Volume (INT*mm2)	adj. Volume (INT*mm2)	Density (INT/mm2)
		LPS (μg/ml)	TMS-HDMF-5z (μM)
	1	0	0	8173.77	8173.77	1599.2
	2	1	0	8261.38	8261.38	1616.34
	3	1	1	8017.33	8017.33	1568.6
	4	1	2	7873.97	7873.97	1540.55
	5	1	4	7973.65	7973.65	1560.05
	6	0	4	7962.45	7962.45	1557.86
	Gel name : 제목 없음-1 (Raw 1-D Image)
	Index	Name	Volume	Adj. Vol.	Density
			INT*mm2	INT*mm2	INT/mm2
	1	U1	8173.77	8173.77	1599.2
	2	U2	8261.38	8261.38	1616.34
	3	U3	8017.33	8017.33	1568.6
	4	U4	7873.97	7873.97	1540.55
	5	U5	7973.65	7973.65	1560.05
	6	U6	7962.45	7962.45	1557.86

## Sheet: p38
		Gel name : p-p38 MAPK (Raw 1-D Image)
		Index	Name	Volume	Adj. Vol.	Density
				INT*mm2	INT*mm2	INT/mm2
		1	U1	107.029	107.029	14.1026		107.029	3375.14	0.0317109		0.0158283	0.0115584			0.0136934	0.00301933
		2	U2	4721.59	4721.59	622.139		4721.59	2252.21	2.09642	2.00343	1.04642	0.95358			1	0.0656477
		3	U3	4534.66	4534.66	597.508		4534.66	2686.67	1.68784		0.842475	0.772232			0.807353	0.0496692
		4	U4	2437.15	2437.15	321.13		2437.15	2377.29	1.02518		0.511714	0.455925			0.483819	0.0394485
		5	U5	2129.87	2129.87	280.642		2129.87	1950.66	1.09187		0.545002	0.494241			0.519622	0.0358939
		6	U6	19.0412	19.0412	2.50895		19.0412	2745.54	0.00693532		0.00346173	0.00233044			0.00289609	0.000799938
		Gel name : p-p38 MAPK (Raw 1-D Image)
		Index	Name	Volume	Adj. Vol.	Density
				INT*mm2	INT*mm2	INT/mm2
		1	U1	78.156	78.156	13.1068		78.156	3375.14	0.0231563
		2	U2	4302.68	4302.68	721.562		4302.68	2252.21	1.91043
		3	U3	4156.58	4156.58	697.06		4156.58	2686.67	1.54711
		4	U4	2171.44	2171.44	364.152		2171.44	2377.29	0.913412
		5	U5	1931.5	1931.5	323.913		1931.5	1950.66	0.990175
		6	U6	12.8186	12.8186	2.14968		12.8186	2745.54	0.00466887
		Gel name : p-p38 MAPK (Raw 1-D Image)
		Index	Name	Volume	Adj. Vol.	Density
				INT*mm2	INT*mm2	INT/mm2
		1	U1	28.3751	28.3751	4.36197		28.3751	3375.14	0.00840708
		2	U2	3544.52	3544.52	544.883		3544.52	2252.21	1.5738
		3	U3	3369.42	3369.42	517.965		3369.42	2686.67	1.25412
		4	U4	1399.34	1399.34	215.114		1399.34	2377.29	0.588629
		5	U5	1246.89	1246.89	191.678		1246.89	1950.66	0.639211
		6	U6	3.73357	3.73357	0.573944		3.73357	2745.54	0.00135987
		Gel name : p38 MAPK (Raw 1-D Image)
		Index	Name	Volume	Adj. Vol.	Density
				INT*mm2	INT*mm2	INT/mm2
		1	U1	3375.14	3375.14	518.845
		2	U2	2252.21	2252.21	346.222
		3	U3	2686.67	2686.67	413.01
		4	U4	2377.29	2377.29	365.449
		5	U5	1950.66	1950.66	299.867
		6	U6	2745.54	2745.54	422.059

## Sheet: JNK
		Gel name : p-JNK MAPK (Raw 1-D Image)
		Index	Name	Volume	Adj. Vol.	Density
				INT*mm2	INT*mm2	INT/mm2
		1	U1	10021.3	10021.3	567.561		10021.3	10639.4	0.9419		0.662124	0.645975	0.56831		0.62547	0.0501558
		2	U2	16382	16382	927.807		16382	10903.9	1.5024	1.42254	1.05614	1.03903	0.904835		1	0.0828584
		3	U3	14928	14928	845.46		14928	10800.6	1.38215		0.971607	0.939409	0.802801		0.904605	0.0896233
		4	U4	18476.2	18476.2	1046.41		18476.2	13069.5	1.41369		0.993777	0.966593	0.835982		0.932117	0.0843581
		5	U5	16303.5	16303.5	923.359		16303.5	10395.4	1.56834		1.10249	1.08103	0.928116		1.03721	0.0950885
		6	U6	9057.63	9057.63	512.985		9057.63	11226.3	0.80682		0.567168	0.548738	0.473879		0.529928	0.049407
		Gel name : p-JNK MAPK (Raw 1-D Image)
		Index	Name	Volume	Adj. Vol.	Density
				INT*mm2	INT*mm2	INT/mm2
		1	U1	9776.84	9776.84	588.293		9776.84	10639.4	0.918926
		2	U2	16116.6	16116.6	969.767		16116.6	10903.9	1.47806
		3	U3	14433.3	14433.3	868.485		14433.3	10800.6	1.33635
		4	U4	17970.8	17970.8	1081.34		17970.8	13069.5	1.37502
		5	U5	15986.1	15986.1	961.919		15986.1	10395.4	1.53781
		6	U6	8763.3	8763.3	527.306		8763.3	11226.3	0.780602
		Gel name : p-JNK MAPK (Raw 1-D Image)
		Index	Name	Volume	Adj. Vol.	Density
				INT*mm2	INT*mm2	INT/mm2
		1	U1	8601.39	8601.39	469.042		8601.39	10639.4	0.808445
		2	U2	14035.1	14035.1	765.347		14035.1	10903.9	1.28717
		3	U3	12334.5	12334.5	672.61		12334.5	10800.6	1.14202
		4	U4	15542.5	15542.5	847.546		15542.5	13069.5	1.18922
		5	U5	13724.8	13724.8	748.429		13724.8	10395.4	1.32028
		6	U6	7567.81	7567.81	412.68		7567.81	11226.3	0.674113
		Gel name : JNK (Raw 1-D Image)
		Index	Name	Volume	Adj. Vol.	Density
				INT*mm2	INT*mm2	INT/mm2
		1	U1	10639.4	10639.4	580.178
		2	U2	10903.9	10903.9	594.599
		3	U3	10800.6	10800.6	622.622
		4	U4	13069.5	13069.5	712.691
		5	U5	10395.4	10395.4	599.262
		6	U6	11226.3	11226.3	612.183

## Sheet: ERK
		Gel name : p-ERK MAPK (Raw 1-D Image)
		Index	Name	Volume	Adj. Vol.	Density
				INT*mm2	INT*mm2	INT/mm2
		1	U1	9138.9	9138.9	585.367		9138.9	11489.7	0.795401		0.495882	0.447883	0.325089		0.422951	0.0880838
		2	U2	21797.8	21797.8	1396.2		21797.8	13107.1	1.66306	1.60401	1.03681	1.04479	0.918403		1	0.0707777
		3	U3	20270	20270	1298.34		20270	11035.9	1.83673		1.14509	1.15539	0.993733		1.09807	0.0905034
		4	U4	20356.6	20356.6	1303.89		20356.6	9698.56	2.09893		1.30855	1.31382	1.14046		1.25428	0.0986045
		5	U5	20501.3	20501.3	1313.15		20501.3	10564.7	1.94053		1.2098	1.21523	1.06386		1.16296	0.0858687
		6	U6	13003.1	13003.1	851.464		13003.1	8437.23	1.54116		0.960816	0.902763	0.727792		0.86379	0.121302
		Gel name : p-ERK MAPK (Raw 1-D Image)
		Index	Name	Volume	Adj. Vol.	Density
				INT*mm2	INT*mm2	INT/mm2
		1	U1	8254.29	8254.29	510.475		8254.29	11489.7	0.718409
		2	U2	21965.4	21965.4	1358.42		21965.4	13107.1	1.67585
		3	U3	20452.3	20452.3	1264.85		20452.3	11035.9	1.85325
		4	U4	20438.5	20438.5	1263.99		20438.5	9698.56	2.10738
		5	U5	20593.2	20593.2	1273.56		20593.2	10564.7	1.94924
		6	U6	12217.5	12217.5	824.26		12217.5	8437.23	1.44804
		Gel name : p-ERK MAPK (Raw 1-D Image)
		Index	Name	Volume	Adj. Vol.	Density
				INT*mm2	INT*mm2	INT/mm2
		1	U1	5991.25	5991.25	383.753		5991.25	11489.7	0.521447
		2	U2	19308.4	19308.4	1236.75		19308.4	13107.1	1.47313
		3	U3	17590.8	17590.8	1126.73		17590.8	11035.9	1.59396
		4	U4	17741.7	17741.7	1136.39		17741.7	9698.56	1.82931
		5	U5	18028.1	18028.1	1154.74		18028.1	10564.7	1.70644
		6	U6	9849.52	9849.52	688.237		9849.52	8437.23	1.16739
		Gel name : ERK (Raw 1-D Image)
		Index	Name	Volume	Adj. Vol.	Density
				INT*mm2	INT*mm2	INT/mm2
		1	U1	11489.7	11489.7	735.94
		2	U2	13107.1	13107.1	839.537
		3	U3	11035.9	11035.9	706.876
		4	U4	9698.56	9698.56	621.215
		5	U5	10564.7	10564.7	676.696
		6	U6	8437.23	8437.23	589.553

## Sheet: (fig4b)
	Fig.4b
	Gel name : p-MK2 in nucleus (Raw 1-D Image)
	Index	Name		Volume of 1st membrane (INT*mm2)	Volume of 2nd membrane (INT*mm2)	Volume of 3rd membrane (INT*mm2)	p-MK2/MK2 (average)		P-MK2
		LPS (μg/ml)	TMS-HDMF-5z (μM)						LPS	T value	-6.56354
	1	0	0	396.256	299.805	98.0683	0.092714			P value	0.00278748
	2	1	0	4078.05	3749.12	2899.74	1			Degrees of Freedom	4
	3	1	1	3747.25	3152.12	2054.83	0.779547		LPS+1	T value	1.46221
	4	1	2	3169.55	2629.55	1624.1	0.64367			P value	0.2175
	5	1	4	1906.48	1393.37	598.117	0.373728			Degrees of Freedom	4
	6	0	4	1238.05	715.351	287.485	0.254232		LPS+2	T value	2.44218
										P value	0.0710411
	Gel name : MK2 (Raw 1-D Image)									Degrees of Freedom	4
	Index	Name		Volume (INT*mm2)	adj. Volume (INT*mm2)	Density (INT/mm2)			LPS+4	T value	3.84289
		LPS (μg/ml)	TMS-HDMF-5z (μM)							P value	0.018414
	1	0	0	7759.97	7759.97	954.323				Degrees of Freedom	4
	2	1	0	8090.26	8090.26	994.943
	3	1	1	9147.98	9147.98	1125.02
	4	1	2	9312.26	9312.26	1145.22
	5	1	4	9126.33	9126.33	1122.36
	6	0	4	7941.79	7941.79	976.684
	Gel name : β-actin (Raw 1-D Image)
	Index	Name		Volume (INT*mm2)	adj. Volume (INT*mm2)	Density (INT/mm2)
		LPS (μg/ml)	TMS-HDMF-5z (μM)
	1	0	0	14836.3	14836.3	1374.32
	2	1	0	14831.7	14831.7	1373.9
	3	1	1	14315.7	14315.7	1326.1
	4	1	2	13335.1	13335.1	1235.26
	5	1	4	13244.3	13244.3	1226.85
	6	0	4	13224.5	13224.5	1225.02
	Gel name : 제목 없음-1 (Raw 1-D Image)
	Index	Name	Volume	Adj. Vol.	Density
			INT*mm2	INT*mm2	INT/mm2
	1	U1	14836.3	14836.3	1374.32
	2	U2	14831.7	14831.7	1373.9
	3	U3	14315.7	14315.7	1326.1
	4	U4	13335.1	13335.1	1235.26
	5	U5	13244.3	13244.3	1226.85
	6	U6	13224.5	13224.5	1225.02

## Sheet: MK2
		Gel name : p-MK2 (Raw 1-D Image)
		Index	Name	Volume	Adj. Vol.	Density
				INT*mm2	INT*mm2	INT/mm2
		1	U1	396.256	396.256	60.9146		396.256	7759.97	0.0510641		0.105561	0.079867			0.092714	0.0181684
		2	U2	4078.05	4078.05	626.9		4078.05	8090.26	0.504069	0.48374	1.04202	0.957976			1	0.0594306
		3	U3	3747.25	3747.25	576.048		3747.25	9147.98	0.409626		0.84679	0.712305			0.779547	0.0950954
		4	U4	3169.55	3169.55	487.24		3169.55	9312.26	0.340363		0.703607	0.583733			0.64367	0.0847637
		5	U5	1906.48	1906.48	293.075		1906.48	9126.33	0.208899		0.431842	0.315615			0.373728	0.082185
		6	U6	1238.05	1238.05	190.32		1238.05	7941.79	0.155891		0.322261	0.186204			0.254232	0.0962069
		Gel name : p-MK2 (Raw 1-D Image)
		Index	Name	Volume	Adj. Vol.	Density
				INT*mm2	INT*mm2	INT/mm2
		1	U1	299.805	299.805	56.9319		299.805	7759.97	0.0386349
		2	U2	3749.12	3749.12	711.944		3749.12	8090.26	0.463412
		3	U3	3152.12	3152.12	598.576		3152.12	9147.98	0.344571
		4	U4	2629.55	2629.55	499.341		2629.55	9312.26	0.282375
		5	U5	1393.37	1393.37	264.595		1393.37	9126.33	0.152676
		6	U6	715.351	715.351	135.842		715.351	7941.79	0.0900743
		Gel name : p-MK2 (Raw 1-D Image)
		Index	Name	Volume	Adj. Vol.	Density
				INT*mm2	INT*mm2	INT/mm2
		1	U1	98.0683	98.0683	20.1008		98.0683	7759.97	0.0126377
		2	U2	2899.74	2899.74	594.351		2899.74	8090.26	0.358423
		3	U3	2054.83	2054.83	421.173		2054.83	9147.98	0.224621
		4	U4	1624.1	1624.1	332.887		1624.1	9312.26	0.174405
		5	U5	598.117	598.117	122.594		598.117	9126.33	0.0655376
		6	U6	287.485	287.485	58.9249		287.485	7941.79	0.036199
		Gel name : MK2 (Raw 1-D Image)
		Index	Name	Volume	Adj. Vol.	Density
				INT*mm2	INT*mm2	INT/mm2
		1	U1	7759.97	7759.97	954.323
		2	U2	8090.26	8090.26	994.943
		3	U3	9147.98	9147.98	1125.02
		4	U4	9312.26	9312.26	1145.22
		5	U5	9126.33	9126.33	1122.36
		6	U6	7941.79	7941.79	976.684
