# Supplementary material for: Mosloflavone-Resveratrol Hybrid TMS-HDMF-5z Exhibits Potent In Vitro and In Vivo Anti-Inflammatory Effects Through NF-κB, AP-1, and JAK/STAT Inactivation
Source: Front Pharmacol. 2022 Apr 21;13:857789. doi: 10.3389/fphar.2022.857789 (PMC9068937; doi:10.3389/fphar.2022.857789)
Supplement: Supplementary file 2 [file DataSheet1.ZIP › 4H raw data (SOOK)(KYS)/Figure 5/C/p38 inhibitor (KS).xlsx]

## Sheet: NO assay (inhibitor 10 uM)
	Sample	Wells	Value	R	Result	MeanResult		%	aver	stdev
inhibitor 10uM	CON	A3	0.09		1.692	1.571		9.5951	8.90751	0.489633
		A4	0.088		1.561			8.85222
		A5	0.087		1.489			8.44392
		A6	0.088		1.541			8.7388
	LPS	B3	0.339		17.948	17.634		101.781	100.001	1.59893		LPS	T value	-108.95
		B4	0.336		17.758			100.703					P value	0
		B5	0.333		17.536			99.4443					Degrees of Freedom	6
		B6	0.329		17.295			98.0776
	NIL	C3	0.167		6.701	7.037		38.0005	39.9073	1.74567		LPS+NIL	T value	50.7709
		C4	0.169		6.851			38.8511					P value	3.9e-09
		C5	0.176		7.302			41.4086					Degrees of Freedom	6
		C6	0.176		7.295			41.3689
	LPS+INHIBITOR	D3	0.291		14.845	15.21		84.184	86.251	1.47024		LPS+INHINITOR	T value	-12.6607
		D4	0.301		15.453			87.6318					P value	1.48813e-05
		D5	0.298		15.303			86.7812					Degrees of Freedom	6
		D6	0.297		15.237			86.4069
	4h	E3	0.087		1.483	1.499		8.40989	8.50062	0.513998
		E4	0.088		1.554			8.81252
		E5	0.088		1.581			8.96563
		E6	0.085		1.378			7.81445
	4h+inhibitor	F3	0.09		1.665	1.507		9.44199	8.54599	0.620469
		F4	0.086		1.43			8.10933
		F5	0.087		1.496			8.48361
		F6	0.086		1.437			8.14903
	inhibitor	G3	0.084		1.313	1.419		7.44584	8.04695	0.782921
		G4	0.084		1.287			7.2984
		G5	0.088		1.548			8.7785
		G6	0.087		1.528			8.66508
	lps+4h	H3	0.175		7.269	7.508		41.2215	42.5754	1.24358		LPS+4H	T value	56.7001
		H4	0.177		7.374			41.8169					P value	2e-09
		H5	0.182		7.694			43.6316					Degrees of Freedom	6
		H6	0.182		7.694			43.6316
	lps+4h+inhibitor	A7	0.161		6.342	6.543		35.9646	37.103	0.953305		LPS+4H+INHIBITOR	T value	67.5763
		A8	0.163		6.466			36.6678					P value	7e-10
		A9	0.166		6.688			37.9267					Degrees of Freedom	6
		A10	0.166		6.675			37.853

## Sheet: PGE2 (inhibitor 10uM)
10UM	PGE2
	inhibitor 10uM
	Sample	Wells	Value	R	Result	MeanResult	*20	AVER	%	AVER	STDEV
	con	A2	0.486		0.016	0.019	0.32		1.25786	1.53302	0.389131
		B2	0.473		0.023		0.46		1.80818
	lps	C2	0.146		1.187	1.272	23.74	25.44	93.3176	100	9.45033
		D2	0.142		1.357		27.14		106.682
	ns398	E2	0.204		0.431	0.434	8.62		33.8836	34.1588	0.389131
		F2	0.203		0.438		8.76		34.434
	lps+inhibitor	G2	0.217		0.372	0.342	7.44		29.2453	26.8868	3.33541
		H2	0.234		0.312		6.24		24.5283
	4h	A3	0.491		0.013	0.014	0.26		1.02201	1.13994	0.16677
		B3	0.486		0.016		0.32		1.25786
	4h+inhibitor	C3	0.472		0.024	0.026	0.48		1.88679	2.04403	0.222361
		D3	0.464		0.028		0.56		2.20126
	inhibitor	E3	0.475		0.022	0.023	0.44		1.72956	1.80818	0.11118
		F3	0.472		0.024		0.48		1.88679
	lps+4h	G3	0.296		0.177	0.174	3.54		13.9151	13.7186	0.277951
		H3	0.299		0.172		3.44		13.522
	lps+4h+inhibitor	E4	0.373		0.09	0.085	1.8		7.07547	6.7217	0.500311
		F4	0.384		0.081		1.62		6.36792
