# Supplementary material for: Mosloflavone-Resveratrol Hybrid TMS-HDMF-5z Exhibits Potent In Vitro and In Vivo Anti-Inflammatory Effects Through NF-κB, AP-1, and JAK/STAT Inactivation
Source: Front Pharmacol. 2022 Apr 21;13:857789. doi: 10.3389/fphar.2022.857789 (PMC9068937; doi:10.3389/fphar.2022.857789)
Supplement: Supplementary file 2 [file DataSheet1.ZIP › 4H raw data (SOOK)(KYS)/Figure 6/A/paw edema-SOOK (SEM ╝÷┴ñ).xlsx]

## Sheet: Fig.6(A)
	0h	1h	3h	5h			1h		3h		5h
carrgeenan	0	13.5135	22.2973	31.0811		CARR	T value	-6.97974	T value	-8.62508	T value	-13.6584
	0						P value	0.000114942	P value	2.53096e-05	P value	7.95e-07
	0			48.2517			Degrees of Freedom	8	Degrees of Freedom	8	Degrees of Freedom	8
	0	17.4194	42.5806	45.8065		CARR+CELECOXIB	T value	1.53021	T value	1.84731	T value	1.6993
	0	14.4068	48.3051				P value	0.186521	P value	0.123977	P value	0.140174
	0	27.972	42.6573	39.8601			Degrees of Freedom	5	Degrees of Freedom	5	Degrees of Freedom	6
aver	0	18.3279	38.9601	41.2499		CARR+5MPK	T value	0.271298	T value	1.56818	T value	0.728543
stdev	0	6.643	11.4274	7.64034			P value	0.793988	P value	0.167886	P value	0.489931
SQRT	0	2	2	2			Degrees of Freedom	7	Degrees of Freedom	6	Degrees of Freedom	7
STDER	0	3.3215	5.71369	3.82017		CARR+25MPK	T value	4.00858	T value	6.03616	T value	5.84541
	0h	1h	3h	5h			P value	0.00704976	P value	0.000523095	P value	0.00110562
carr+celecoxib	0	12.426	20.7101	26.6272			Degrees of Freedom	6	Degrees of Freedom	7	Degrees of Freedom	6
	0	-0.584795	29.8246	37.4269
	0	16.4179	26.8657	37.3134
	0			3.57143
aver	0	9.41972	25.8001	26.2347
stdev	0	8.89109	4.64974	15.9351
SQRT	0	1.73205	1.73205	2
STDER	0	5.13327	2.68453	7.96755
	0h	1h	3h	5h
carr+ibuprofen	0	3.18471	30.5732	24.8408
	0	2.72109
	0		3.06748	15.3374
	0	12.2302	9.35252	30.9353
aver	0	6.04534	14.3311	23.7045
stdev	0	5.36127	14.4129	7.86075
	0h	1h	3h	5h
carr+4h (1mpk)	0	9.61538	42.9487	46.7949
	0	-8.22785	34.1772	34.1772
	0	-10.219	53.2847
	0
	0
	0	40		44.1667
aver	0	7.79214	43.4702	41.7129
stdev	0	23.2502	9.5644	6.6571
	0h	1h	3h	5h
carr+4h (5mpk)	0	22.4806	41.0853	51.938
	0
	0	23.1405		61.157
	0	22.7586	33.1034	40
	0	6.71141	12.7517	-10.0671
	0	9.74026	0.649351	5.19481
aver	0	16.9663	21.8974	29.6445
stdev	0	8.05385	18.5191	30.7086
SQRT	0	2.23607	2	2.23607
STDER	0	3.60179	9.25956	13.7333
	0h	1h	3h	5h
carr+4h (25mpk)	0	0	0	13.7725
	0		11.0236
	0	6.29921	6.29921	19.685
	0		-5.98802	6.58683
	0	5.76923	-5.12821
	0	3.18471		15.2866
aver	0	3.81329	1.24132	13.8327
stdev	0	2.88339	7.34253	5.44273
SQRT	0	2	2.23607	2
STDER	0	1.44169	3.28368	2.72137

## Sheet: Sheet1
		발 부종	0h	1h	3h	5h		0h	1h	3h	5h
carrgeenan	1		1.48	1.68	1.81	1.94		0	13.5135	22.2973	31.0811
	2		1.85	1.83	2.13	2.19		0	-1.08108	15.1351	18.3784
	3		1.43	1.45	1.7	2.12		0	1.3986	18.8811	48.2517
	4		1.55	1.82	2.21	2.26		0	17.4194	42.5806	45.8065
	5		1.18	1.35	1.75	2.37		0	14.4068	48.3051	100.847
	6		1.43	1.83	2.04	2		0	27.972	42.6573	39.8601
								0h	1h	3h	5h
celecoxib	1		1.69	1.9	2.04	2.14		0	12.426	20.7101	26.6272
	2		1.71	1.7	2.22	2.35		0	-0.584795	29.8246	37.4269
	3		1.34	1.56	1.7	1.84		0	16.4179	26.8657	37.3134
	4		1.4	1.31	1.15	1.45		0	-6.42857	-17.8571	3.57143
								0h	1h	3h	5h
ibuprofen	1		1.57	1.62	2.05	1.96		0	3.18471	30.5732	24.8408
	2		1.47	1.51	2.02	2.27		0	2.72109	37.415	54.4218
	3		1.63	1.4	1.68	1.88		0	-14.1104	3.06748	15.3374
	4		1.39	1.56	1.52	1.82		0	12.2302	9.35252	30.9353
								0h	1h	3h	5h
4h (1mpk)	1		1.56	1.71	2.23	2.29		0	9.61538	42.9487	46.7949
	2		1.58	1.45	2.12	2.12		0	-8.22785	34.1772	34.1772
	3		1.37	1.23	2.1	2.3		0	-10.219	53.2847	67.8832
	4		1.08	1.72	1.7	1.78		0	59.2593	57.4074	64.8148
	5		0.97	1.58	1.89	1.87		0	62.8866	94.8454	92.7835
	6		1.2	1.68	1.93	1.73		0	40	60.8333	44.1667
								0h	1h	3h	5h
4h (5mpk)	1		1.29	1.58	1.82	1.96		0	22.4806	41.0853	51.938
	2		1.13	1.7	1.87	2.3		0	50.4425	65.4867	103.54
	3		1.21	1.49	2.07	1.95		0	23.1405	71.0744	61.157
	4		1.45	1.78	1.93	2.03		0	22.7586	33.1034	40
	5		1.49	1.59	1.68	1.34		0	6.71141	12.7517	-10.0671
	6		1.54	1.69	1.55	1.62		0	9.74026	0.649351	5.19481
								0h	1h	3h	5h
4h (25mpk)	1		1.67	1.67	1.67	1.9			0	0	13.7725
	2		1.48	1.48	1.41	1.95			16.5354	11.0236	53.5433
	3		1.27	1.35	1.35	1.52			6.29921	6.29921	19.685
	4		1.67	1.59	1.57	1.78			-4.79042	-5.98802	6.58683
	5		1.56	1.65	1.48	1.91			5.76923	-5.12821	22.4359
	6		1.57	1.62	1.34	1.81			3.18471	-14.6497	15.2866
