# Supplementary material for: Mosloflavone-Resveratrol Hybrid TMS-HDMF-5z Exhibits Potent In Vitro and In Vivo Anti-Inflammatory Effects Through NF-κB, AP-1, and JAK/STAT Inactivation
Source: Front Pharmacol. 2022 Apr 21;13:857789. doi: 10.3389/fphar.2022.857789 (PMC9068937; doi:10.3389/fphar.2022.857789)
Supplement: Supplementary file 2 [file DataSheet1.ZIP › 4H raw data (SOOK)(KYS)/Figure 6/B, C/19.12.04 paw edema new 4h GAPDH 55.xlsx]

## Sheet: Text Report
GAPDH		Well	Sample Type	Target ID	Sample ID	Filter	Ct(CP)	aver
CON	1	A1	UNKN	22	1	FAM	25.27	25.41
		A2	UNKN	22	1	FAM	25.47	25.41
		A3	UNKN	22	1	FAM	25.49	25.41
	2	B1	UNKN	22	2	FAM	25.95	25.9633
		B2	UNKN	22	2	FAM	25.98	25.9633
		B3	UNKN	22	2	FAM	25.96	25.9633
	3	C1	UNKN	22	3	FAM	25.99	26.02
		C2	UNKN	22	3	FAM	26.12	26.02
		C3	UNKN	22	3	FAM	25.95	26.02
	4	D1	UNKN	22	4	FAM	26.9	26.8767
		D2	UNKN	22	4	FAM	26.89	26.8767
		D3	UNKN	22	4	FAM	26.84	26.8767
	5	E1	UNKN	22	5	FAM	27.38	27.35
		E2	UNKN	22	5	FAM	27.18	27.35
		E3	UNKN	22	5	FAM	27.49	27.35
	6	F1	UNKN	22	6	FAM	25.59	25.6433
		F2	UNKN	22	6	FAM	25.78	25.6433
		F3	UNKN	22	6	FAM	25.56	25.6433
Carrageenan	1	A4	UNKN	22	7	FAM	28.94	29.1633
		A5	UNKN	22	7	FAM	29.36	29.1633
		A6	UNKN	22	7	FAM	29.19	29.1633
	2	B4	UNKN	22	8	FAM	30.07	30.2467
		B5	UNKN	22	8	FAM	30.53	30.2467
		B6	UNKN	22	8	FAM	30.14	30.2467
	3	C4	UNKN	22	9	FAM	30.05	29.97
		C5	UNKN	22	9	FAM	30.08	29.97
		C6	UNKN	22	9	FAM	29.78	29.97
	4	D4	UNKN	22	10	FAM	24.49	24.6033
		D5	UNKN	22	10	FAM	24.76	24.6033
		D6	UNKN	22	10	FAM	24.56	24.6033
	5	E4	UNKN	22	11	FAM	29.95	30.18
		E5	UNKN	22	11	FAM	30.51	30.18
		E6	UNKN	22	11	FAM	30.08	30.18
	6	F4	UNKN	22	12	FAM	27.13	27.34
		F5	UNKN	22	12	FAM	27.37	27.34
		F6	UNKN	22	12	FAM	27.52	27.34
carr+ 5mpk	1	A7	UNKN	22	13	FAM	30.95	31.2767
		A8	UNKN	22	13	FAM	31.44	31.2767
		A9	UNKN	22	13	FAM	31.44	31.2767
	2	B7	UNKN	22	14	FAM	30.6	30.6333
		B8	UNKN	22	14	FAM	30.57	30.6333
		B9	UNKN	22	14	FAM	30.73	30.6333
	3	C7	UNKN	22	15	FAM	31	30.99
		C8	UNKN	22	15	FAM	30.85	30.99
		C9	UNKN	22	15	FAM	31.12	30.99
	4	D7	UNKN	22	16	FAM	31.46	31.9833
		D8	UNKN	22	16	FAM	32.24	31.9833
		D9	UNKN	22	16	FAM	32.25	31.9833
	5	E7	UNKN	22	17	FAM	31.02	31.4567
		E8	UNKN	22	17	FAM	31.68	31.4567
		E9	UNKN	22	17	FAM	31.67	31.4567
	6	F7	UNKN	22	18	FAM	31.67	31.8067
		F8	UNKN	22	18	FAM	31.34	31.8067
		F9	UNKN	22	18	FAM	32.41	31.8067
carr+ 25mpk	1	A10	UNKN	22	19	FAM	31.33	31.0467
		A11	UNKN	22	19	FAM	31.06	31.0467
		A12	UNKN	22	19	FAM	30.75	31.0467
	2	B10	UNKN	22	20	FAM	32.18	32.09
		B11	UNKN	22	20	FAM	31.63	32.09
		B12	UNKN	22	20	FAM	32.46	32.09
	3	C10	UNKN	22	21	FAM	31.61	32.03
		C11	UNKN	22	21	FAM	32	32.03
		C12	UNKN	22	21	FAM	32.48	32.03
	4	D10	UNKN	22	22	FAM	31.72	32.36
		D11	UNKN	22	22	FAM	32.77	32.36
		D12	UNKN	22	22	FAM	32.59	32.36
	5	E10	UNKN	22	23	FAM	32.51	32.7233
		E11	UNKN	22	23	FAM	32.98	32.7233
		E12	UNKN	22	23	FAM	32.68	32.7233
	6	F10	UNKN	22	24	FAM	32.05	31.8933
		F11	UNKN	22	24	FAM	31.67	31.8933
		F12	UNKN	22	24	FAM	31.96	31.8933
