# Supplementary material for: Mosloflavone-Resveratrol Hybrid TMS-HDMF-5z Exhibits Potent In Vitro and In Vivo Anti-Inflammatory Effects Through NF-κB, AP-1, and JAK/STAT Inactivation
Source: Front Pharmacol. 2022 Apr 21;13:857789. doi: 10.3389/fphar.2022.857789 (PMC9068937; doi:10.3389/fphar.2022.857789)
Supplement: Supplementary file 2 [file DataSheet1.ZIP › 4H raw data (SOOK)(KYS)/Figure 6/B, C/19.12.04 paw edema new 4h LY6C 54 xlsx-SOOK (SEM ╝÷┴ñ).xlsx]

## Sheet: Text Report
LY6C		Well	Sample Type	Target ID	Sample ID	Filter	Ct(CP)	GAPDH					aver	stdev		carrageenan군이 1의 기준 값	aver	stdev	SQRT	STDER		CARR	T value	-2.43056
CON	1	A1	UNKN	23	1	FAM	36.19	25.41	10.78		-0.345		1.14894	1.11377			0.420513	0.407637	2.23607	0.182301			P value	0.0333764
		A2	UNKN	23	1	FAM	36.02	25.41	10.61		-0.515	1.42899				0.523011							Degrees of Freedom	11
		A3	UNKN	23	1	FAM	36.02	25.41	10.61		-0.515	1.42899				0.523011						CARR+5MPK	T value	1.85687
	2	B1	UNKN	23	2	FAM	37.94	25.9633	11.9767		0.851667												P value	0.0929918
		B2	UNKN	23	2	FAM	44.9	25.9633	18.9367		7.81167												Degrees of Freedom	10
		B3	UNKN	23	2	FAM	36.2	25.9633	10.2367		-0.888333											CARR+25MPK	T value	2.49969
	3	C1	UNKN	23	3	FAM	35.14	26.02	9.12		-2.005												P value	0.0369601
		C2	UNKN	23	3	FAM	36.04	26.02	10.02		-1.105	2.15099				0.78726							Degrees of Freedom	8
		C3	UNKN	23	3	FAM	35.94	26.02	9.92		-1.205	2.30537				0.843765
	4	D1	UNKN	23	4	FAM	35.02	26.8767	8.14333		-2.98167
		D2	UNKN	23	4	FAM	42.08	26.8767	15.2033		4.07833	0.059197				0.021666
		D3	UNKN	23	4	FAM	42.71	26.8767	15.8333		4.70833	0.0382517				0.0140001
	5	E1	UNKN	23	5	FAM	--	27.35
		E2	UNKN	23	5	FAM	35.01	27.35	7.66		-3.465
		E3	UNKN	23	5	FAM	42.65	27.35	15.3		4.175	0.0553605				0.0202619
	6	F1	UNKN	23	6	FAM	35.16	25.6433	9.51667		-1.60833
		F2	UNKN	23	6	FAM	40.29	25.6433	14.6467		3.52167	0.0870708				0.0318678
		F3	UNKN	23	6	FAM	35.29	25.6433	9.64667	11.125	-1.47833	2.78627				1.01977
Carrageenan	1	A4	UNKN	23	7	FAM	36.57	29.1633	7.40667		-3.71833		2.73225	1.68875			1	0.618081	1.73205	0.356849
		A5	UNKN	23	7	FAM	--	29.1633
		A6	UNKN	23	7	FAM	--	29.1633
	2	B4	UNKN	23	8	FAM	39.77	30.2467	9.52333		-1.60167	3.03494				1.11078
		B5	UNKN	23	8	FAM	41.36	30.2467	11.1133		-0.0116671	1.00812				0.368971
		B6	UNKN	23	8	FAM	--	30.2467
	3	C4	UNKN	23	9	FAM	--	29.97
		C5	UNKN	23	9	FAM	--	29.97
		C6	UNKN	23	9	FAM	47.53	29.97	17.56		6.435
	4	D4	UNKN	23	10	FAM	38.57	24.6033	13.9667		2.84167
		D5	UNKN	23	10	FAM	35.09	24.6033	10.4867		-0.638333	1.55653				0.569689
		D6	UNKN	23	10	FAM	34.3	24.6033	9.69667		-1.42833	2.69136				0.985034
	5	E4	UNKN	23	11	FAM	36.3	30.18	6.12		-5.005
		E5	UNKN	23	11	FAM	38.22	30.18	8.04		-3.085
		E6	UNKN	23	11	FAM	--	30.18
	6	F4	UNKN	23	12	FAM	48.58	27.34	21.24		10.115
		F5	UNKN	23	12	FAM	36.04	27.34	8.7		-2.425	5.37029				1.96552
		F6	UNKN	23	12	FAM	--	27.34
carr+ 5mpk	1	A7	UNKN	23	13	FAM	40.26	31.2767	8.98333		-2.14167	4.41272	1.39626	2.09262		1.61505	0.363245	0.562984	2	0.281492
		A8	UNKN	23	13	FAM	--	31.2767
		A9	UNKN	23	13	FAM	--	31.2767
	2	B7	UNKN	23	14	FAM	45.26	30.6333	14.6267		3.50167	0.0882863				0.0323127
		B8	UNKN	23	14	FAM	--	30.6333
		B9	UNKN	23	14	FAM	38.41	30.6333	7.77667		-3.34833
	3	C7	UNKN	23	15	FAM	43.79	30.99	12.8		1.675	0.313166				0.114619
		C8	UNKN	23	15	FAM	42.03	30.99	11.04		-0.0850001	1.06069				0.388211
		C9	UNKN	23	15	FAM	43.4	30.99	12.41		1.285	0.410371				0.150195
	4	D7	UNKN	23	16	FAM	40.5	31.9833	8.51667		-2.60833
		D8	UNKN	23	16	FAM	40.62	31.9833	8.63667		-2.48833	5.61129
		D9	UNKN	23	16	FAM	--	31.9833
	5	E7	UNKN	23	17	FAM	38.09	31.4567	6.63333		-4.49167
		E8	UNKN	23	17	FAM	--	31.4567
		E9	UNKN	23	17	FAM	44.08	31.4567	12.6233		1.49833	0.353962				0.12955
	6	F7	UNKN	23	18	FAM	44.63	31.8067	12.8233		1.69833	0.308142				0.11278
		F8	UNKN	23	18	FAM	37.06	31.8067	5.25333		-5.87167
		F9	UNKN	23	18	FAM	49.95	31.8067	18.1433		7.01833	0.00771385
carr+ 25mpk	1	A10	UNKN	23	19	FAM	40.4	31.0467	9.35333		-1.77167		0.631679	0.823967			0.231194	0.301571	1.73205	0.174112
		A11	UNKN	23	19	FAM	47.61	31.0467	16.5633		5.43833	0.0230621				0.00844071
		A12	UNKN	23	19	FAM	41.22	31.0467	10.1733		-0.951667	1.93411				0.707881
	2	B10	UNKN	23	20	FAM	--	32.09
		B11	UNKN	23	20	FAM	49.92	32.09	17.83		6.705	0.00958504				0.00350812
		B12	UNKN	23	20	FAM	40.89	32.09	8.8		-2.325
	3	C10	UNKN	23	21	FAM	--	32.03
		C11	UNKN	23	21	FAM	--	32.03
		C12	UNKN	23	21	FAM	37.84	32.03	5.81		-5.315
	4	D10	UNKN	23	22	FAM	40.11	32.36	7.75		-3.375
		D11	UNKN	23	22	FAM	45.57	32.36	13.21		2.085	0.235696				0.0862646
		D12	UNKN	23	22	FAM	43.55	32.36	11.19		0.0649999	0.955945				0.349875
	5	E10	UNKN	23	23	FAM	35.79	32.7233	3.06667		-8.05833
		E11	UNKN	23	23	FAM	--	32.7233
		E12	UNKN	23	23	FAM	--	32.7233
	6	F10	UNKN	23	24	FAM	41.57	31.8933	9.67667		-1.44833
		F11	UNKN	23	24	FAM	--	31.8933
		F12	UNKN	23	24	FAM	--	31.8933
