# Supplementary material for: Mosloflavone-Resveratrol Hybrid TMS-HDMF-5z Exhibits Potent In Vitro and In Vivo Anti-Inflammatory Effects Through NF-κB, AP-1, and JAK/STAT Inactivation
Source: Front Pharmacol. 2022 Apr 21;13:857789. doi: 10.3389/fphar.2022.857789 (PMC9068937; doi:10.3389/fphar.2022.857789)
Supplement: Supplementary file 2 [file DataSheet1.ZIP › 4H raw data (SOOK)(KYS)/Figure 6/B, C/19.12.11 paw edema new 4h f480 55 xlsx-SOOK (SEM ╝÷┴ñ).xlsx]

## Sheet: Text Report
F4/80		Well	Sample Type	Target ID	Sample ID	Filter	Ct(CP)	GAPDH					aver	stdev		carrageenan 군이 1일 때의 기준	aver	stdev	SQRT	STDER		CARR	T value	-4.31888
CON	1	A1	UNKN	24	1	FAM	34	25.41	8.59		2.34778	0.196448	0.28267	0.218155		0.024081	0.0346501	0.0267418	2.44949	0.0109173			P value	0.000254317
		A2	UNKN	24	1	FAM	33.6	25.41	8.19		1.94778	0.259215				0.031775							Degrees of Freedom	23
		A3	UNKN	24	1	FAM	32.79	25.41	7.38		1.13778	0.454459				0.0557084						CARR+5MPK	T value	2.40421
	2	B1	UNKN	24	2	FAM	36.29	25.9633	10.3267		4.08444	0.0589467				0.00722579							P value	0.0306208
		B2	UNKN	24	2	FAM	36.04	25.9633	10.0767		3.83444	0.0700999				0.00859296							Degrees of Freedom	14
		B3	UNKN	24	2	FAM	34.95	25.9633	8.98667		2.74444	0.149224				0.0182922						CARR+25MPK	T value	2.47596
	3	C1	UNKN	24	3	FAM	36.38	26.02	10.36		4.11778	0.0576004				0.00706075							P value	0.027821
		C2	UNKN	24	3	FAM	35.58	26.02	9.56		3.31778	0.100288				0.0122935							Degrees of Freedom	13
		C3	UNKN	24	3	FAM	35.17	26.02	9.15		2.90778	0.133251				0.0163342
	4	D1	UNKN	24	4	FAM	37.1	26.8767	10.2233		3.98111	0.0633237				0.00776232
		D2	UNKN	24	4	FAM	35.63	26.8767	8.75333		2.51111	0.175421				0.0215033
		D3	UNKN	24	4	FAM	35.6	26.8767	8.72333		2.48111	0.179106				0.0219552
	5	E1	UNKN	24	5	FAM	34	27.35	6.65		0.407778	0.753784				0.0924001
		E2	UNKN	24	5	FAM	34.21	27.35	6.86		0.617778	0.651674				0.0798833
		E3	UNKN	24	5	FAM	34.84	27.35	7.49		1.24778	0.421096				0.0516187
	6	F1	UNKN	24	6	FAM	33.23	25.6433	7.58667		1.34444	0.393806				0.0482734
		F2	UNKN	24	6	FAM	33.16	25.6433	7.51667		1.27444	0.413384				0.0506733
		F3	UNKN	24	6	FAM	32.73	25.6433	7.08667		0.844445	0.556925				0.0682688
Carrageenan	1	A4	UNKN	24	7	FAM	35.45	29.1633	6.28667	6.24222	0.0444444		8.15782	8.00637			1	0.981434	1.73205	0.566631
		A5	UNKN	24	7	FAM	36.05	29.1633	6.88667		0.644445
		A6	UNKN	24	7	FAM	34.56	29.1633	5.39667		-0.845555
	2	B4	UNKN	24	8	FAM	35.48	30.2467	5.23333		-1.00889	2.01236				0.246679
		B5	UNKN	24	8	FAM	38.02	30.2467	7.77333		1.53111
		B6	UNKN	24	8	FAM	34.83	30.2467	4.58333		-1.65889	3.15773				0.38708
	3	C4	UNKN	24	9	FAM	31.97	29.97	2		-4.24222	18.925				2.31986
		C5	UNKN	24	9	FAM	32.5	29.97	2.53		-3.71222	13.1066				1.60663
		C6	UNKN	24	9	FAM	32.09	29.97	2.12		-4.12222	17.4146				2.13471
	4	D4	UNKN	24	10	FAM	34.03	24.6033	9.42667		3.18444
		D5	UNKN	24	10	FAM	34.92	24.6033	10.3167		4.07444
		D6	UNKN	24	10	FAM	34.79	24.6033	10.1867		3.94444
	5	E4	UNKN	24	11	FAM	36.73	30.18	6.55		0.307778
		E5	UNKN	24	11	FAM	35.83	30.18	5.65		-0.592222	1.50757				0.1848
		E6	UNKN	24	11	FAM	36.45	30.18	6.27		0.0277777	0.98093				0.120244
	6	F4	UNKN	24	12	FAM	34.09	27.34	6.75		0.507778
		F5	UNKN	24	12	FAM	35.07	27.34	7.73		1.48778
		F6	UNKN	24	12	FAM	34.01	27.34	6.67		0.427778
carr+ 5mpk	1	A7	UNKN	24	13	FAM	36.78	31.2767	5.50333		-0.738889	1.66889	1.68075	1.39111		0.204575	0.206029	0.170524	1.73205	0.0984522
		A8	UNKN	24	13	FAM	39.31	31.2767	8.03333		1.79111	0.288949				0.0354199
		A9	UNKN	24	13	FAM	35.64	31.2767	4.36333		-1.87889	3.67792				0.450845
	2	B7	UNKN	24	14	FAM	36.63	30.6333	5.99667		-0.245556	1.18555				0.145327
		B8	UNKN	24	14	FAM	36.17	30.6333	5.53667		-0.705555	1.63077				0.199903
		B9	UNKN	24	14	FAM	39.52	30.6333	8.88667		2.64444	0.159935				0.0196051
	3	C7	UNKN	24	15	FAM	35.51	30.99	4.52		-1.72222
		C8	UNKN	24	15	FAM	34.93	30.99	3.94		-2.30222
		C9	UNKN	24	15	FAM	34.73	30.99	3.74		-2.50222
	4	D7	UNKN	24	16	FAM	37.38	31.9833	5.39667		-0.845556	1.79696				0.220274
		D8	UNKN	24	16	FAM	38.92	31.9833	6.93667		0.694445	0.617947				0.075749
		D9	UNKN	24	16	FAM	36.19	31.9833	4.20667		-2.03556	4.0998				0.502561
	5	E7	UNKN	24	17	FAM	33.97	31.4567	2.51333		-3.72889
		E8	UNKN	24	17	FAM	34.32	31.4567	2.86333		-3.37889
		E9	UNKN	24	17	FAM	35.19	31.4567	3.73333		-2.50889
	6	F7	UNKN	24	18	FAM	37.6	31.8067	5.79333		-0.448889
		F8	UNKN	24	18	FAM	35.49	31.8067	3.68333		-2.55889
		F9	UNKN	24	18	FAM	36.46	31.8067	4.65333		-1.58889
carr+ 25mpk	1	A10	UNKN	24	19	FAM	37.71	31.0467	6.66333		0.421111	0.746849	1.01897	0.989805		0.09155	0.124907	0.121332	2	0.060666
		A11	UNKN	24	19	FAM	37.52	31.0467	6.47333		0.231111	0.851979				0.104437
		A12	UNKN	24	19	FAM	39.96	31.0467	8.91333		2.67111	0.157006				0.019246
	2	B10	UNKN	24	20	FAM	36.78	32.09	4.69		-1.55222	2.93269				0.359494
		B11	UNKN	24	20	FAM	36.42	32.09	4.33		-1.91222
		B12	UNKN	24	20	FAM	39.03	32.09	6.94		0.697778	0.616521				0.0755742
	3	C10	UNKN	24	21	FAM	37.73	32.03	5.7		-0.542222	1.45621				0.178505
		C11	UNKN	24	21	FAM	37.15	32.03	5.12		-1.12222	2.17682				0.266838
		C12	UNKN	24	21	FAM	42.42	32.03	10.39		4.14778	0.056415				0.00691545
	4	D10	UNKN	24	22	FAM	36.14	32.36	3.78		-2.46222
		D11	UNKN	24	22	FAM	36.16	32.36	3.8		-2.44222
		D12	UNKN	24	22	FAM	37.19	32.36	4.83		-1.41222
	5	E10	UNKN	24	23	FAM	35.58	32.7233	2.85667		-3.38556
		E11	UNKN	24	23	FAM	36.06	32.7233	3.33667		-2.90556
		E12	UNKN	24	23	FAM	37.19	32.7233	4.46667		-1.77556
	6	F10	UNKN	24	24	FAM	33.6	31.8933	1.70667		-4.53556
		F11	UNKN	24	24	FAM	35.96	31.8933	4.06667		-2.17556
		F12	UNKN	24	24	FAM	40.64	31.8933	8.74667		2.50444	0.176233				0.0216029
