# Supplementary material for: Mosloflavone-Resveratrol Hybrid TMS-HDMF-5z Exhibits Potent In Vitro and In Vivo Anti-Inflammatory Effects Through NF-κB, AP-1, and JAK/STAT Inactivation
Source: Front Pharmacol. 2022 Apr 21;13:857789. doi: 10.3389/fphar.2022.857789 (PMC9068937; doi:10.3389/fphar.2022.857789)
Supplement: Supplementary file 2 [file DataSheet1.ZIP › 4H raw data (SOOK)(KYS)/Figure 7/TMS-HDMF-5Z Densito in vivo (1001)_╝÷┐1⁄4.xlsx]

## Sheet: Fig.7a
	Fig.7a
	Gel name: iNOS (Raw 1-D Image)
	Index	Name		Volume of 1st membrane (INT*mm2)	Volume of 2nd membrane (INT*mm2)	Volume of 3rd membrane (INT*mm2)	iNOS/β-actin (average)
		Carrageenan (%)	TMS-HDMF-5z (mg/kg)
	1	0	0	3315.9	3315.9	3315.9	0.562925		0.240259	0.274375	0.274375	0.263003
	2	1	0	6121.43	6121.43	6121.43	1		0.431946	0.48714	0.482538	0.467208
	3	1	5	3735.68	3707.55	3735.68	0.666366		0.311418	0.310556	0.312021	0.311332
	4	1	25	3349.13	3803.38	3071.98	0.656574		0.307112	0.329883	0.283275	0.306757
	Gel name: COX-2 (Raw 1-D Image)
	Index	Name		Volume of 1st membrane (INT*mm2)	Volume of 2nd membrane (INT*mm2)	Volume of 3rd membrane (INT*mm2)	COX-2/β-actin (average)
		Carrageenan (%)	TMS-HDMF-5z (mg/kg)
	1	0	0	4269.58	3920.12	3433.64	0.504999		0.309359	0.324371	0.284117	0.305949
	2	1	0	7771.54	7771.54	8254.54	1		0.548383	0.618455	0.650686	0.605841
	3	1	5	7628.92	6262.43	8062.01	1.00901		0.635971	0.52456	0.673375	0.611302
	4	1	25	5308.51	4258.01	3647.07	0.65606		0.486785	0.369314	0.336306	0.397468
	Gel name: β-actin (Raw 1-D Image)
	Index	Name		Volume of 1st membrane (INT*mm2)	Volume of 2nd membrane (INT*mm2)	Volume of 3rd membrane (INT*mm2)
		Carrageenan (%)	TMS-HDMF-5z (mg/kg)
	1	0	0	13801.4	12085.3	12085.3
	2	1	0	14171.7	12566.1	12685.9
	3	1	5	11995.7	11938.4	11972.5
	4	1	25	10905.2	11529.5	10844.5

## Sheet: Fig.7b
	Fig.7b
	Gel name: p-p65 (Raw 1-D Image)
	Index	Name		Volume of 1st membrane (INT*mm2)	Volume of 2nd membrane (INT*mm2)	Volume of 3rd membrane (INT*mm2)	p-p65/p65 (average)
		Carrageenan (%)	TMS-HDMF-5z (mg/kg)
	1	0	0	4454.14	4521.97	5174.35	0.444106		0.566145	0.576042	0.659147	0.600445
	2	1	0	8896.46	10068.8	9730.04	1		1.25723	1.42291	1.37595	1.35203
	3	1	5	8268.98	9238.08	9012.08	0.73698		0.929728	1.03911	1.02042	0.996419
	4	1	25	4545.49	5399.36	5059.48	0.439143		0.544354	0.64719	0.589658	0.593734
	Gel name: p65 (Raw 1-D Image)
	Index	Name		Volume of 1st membrane (INT*mm2)	Volume of 2nd membrane (INT*mm2)	Volume of 3rd membrane (INT*mm2)
		Carrageenan (%)	TMS-HDMF-5z (mg/kg)
	1	0	0	7867.49	7850.07	7850.07
	2	1	0	7076.23	7076.23	7071.5
	3	1	5	8893.97	8890.37	8831.75
	4	1	25	8350.24	8342.78	8580.35
	Gel name: β-actin (Raw 1-D Image)
	Index	Name		Volume of 1st membrane (INT*mm2)	Volume of 2nd membrane (INT*mm2)	Volume of 3rd membrane (INT*mm2)
		Carrageenan (%)	TMS-HDMF-5z (mg/kg)
	1	0	0
	2	1	0
	3	1	5
	4	1	25

## Sheet: Fig.7c
	Fig.7c
	Gel name: p-c-fos (Raw 1-D Image)
	Index	Name		Volume of 1st membrane (INT*mm2)	Volume of 2nd membrane (INT*mm2)	Volume of 3rd membrane (INT*mm2)	p-c-fos/c-fos (average)
		Carrageenan (%)	TMS-HDMF-5z (mg/kg)
	1	0	0	1236.56	1236.56	1236.56	0.180775		0.110547	0.120951	0.118577	0.116692
	2	1	0	6140.84	6140.84	6140.84	1		0.597279	0.671891	0.667347	0.645506
	3	1	5	4574.61	4385.94	4385.94	0.749068		0.453455	0.498564	0.498564	0.483528
	4	1	25	5716.09	5794.74	5943.46	0.878254		0.559378	0.559747	0.581629	0.566918
	Gel name: c-fos (Raw 1-D Image)
	Index	Name		Volume of 1st membrane (INT*mm2)	Volume of 2nd membrane (INT*mm2)	Volume of 3rd membrane (INT*mm2)
		Carrageenan (%)	TMS-HDMF-5z (mg/kg)
	1	0	0	11185.8	10223.6	10428.3
	2	1	0	10281.4	9139.64	9201.87
	3	1	5	10088.3	8797.15	8797.15
	4	1	25	10218.6	10352.4	10218.6
	Gel name: p-c-jun (Raw 1-D Image)
	Index	Name		Volume of 1st membrane (INT*mm2)	Volume of 2nd membrane (INT*mm2)	Volume of 3rd membrane (INT*mm2)	p-c-fun/c-jun (average)
		Carrageenan (%)	TMS-HDMF-5z (mg/kg)
	1	0	0	3873.08	3891.37	3873.08	0.317106		0.346251	0.380625	0.371399	0.366092
	2	1	0	10909.7	11015.4	11015.4	1		1.06112	1.20523	1.19708	1.15448
	3	1	5	5776.57	5643.16	5583.92	0.533811		0.572599	0.641476	0.634742	0.616272
	4	1	25	4909.39	4749.47	4630.99	0.40203		0.480435	0.458778	0.45319	0.464134
	Gel name: c-jun (Raw 1-D Image)
	Index	Name		Volume of 1st membrane (INT*mm2)	Volume of 2nd membrane (INT*mm2)	Volume of 3rd membrane (INT*mm2)
		Carrageenan (%)	TMS-HDMF-5z (mg/kg)
	1	0	0	11185.8	10223.6	10428.3
	2	1	0	10281.4	9139.64	9201.87
	3	1	5	10088.3	8797.15	8797.15
	4	1	25	10218.6	10352.4	10218.6
	Gel name: p-p38 (Raw 1-D Image)
	Index	Name		Volume of 1st membrane (INT*mm2)	Volume of 2nd membrane (INT*mm2)	Volume of 3rd membrane (INT*mm2)	p-p38/p38 (average)
		Carrageenan (%)	TMS-HDMF-5z (mg/kg)
	1	0	0	4136.54	4396.52	4597.14	0.672961		0.498455	0.529783	0.555666	0.527968
	2	1	0	8985.07	8345.89	8289.76	1		0.846528	0.787046	0.720061	0.784545
	3	1	5	5449.76	4922.95	4042.83	0.447125		0.387275	0.360366	0.304729	0.35079
	4	1	25	3888.13	3620.94	2673.61	0.346304		0.327525	0.273828	0.213721	0.271691
	Gel name: p38 (Raw 1-D Image)
	Index	Name		Volume of 1st membrane (INT*mm2)	Volume of 2nd membrane (INT*mm2)	Volume of 3rd membrane (INT*mm2)
		Carrageenan (%)	TMS-HDMF-5z (mg/kg)
	1	0	0	8298.72	8298.72	8273.21
	2	1	0	10614	10604.1	11512.6
	3	1	5	14072.1	13661	13267
	4	1	25	11871.2	13223.4	12509.8
	Gel name: β-actin (Raw 1-D Image)
	Index	Name		Volume of 1st membrane (INT*mm2)	Volume of 2nd membrane (INT*mm2)	Volume of 3rd membrane (INT*mm2)
		Carrageenan (%)	TMS-HDMF-5z (mg/kg)
	1	0	0
	2	1	0
	3	1	5
	4	1	25

## Sheet: Fig.7d
	Fig.7d
	Gel name: p-STAT1 at S727 (Raw 1-D Image)
	Index	Name		Volume of 1st membrane (INT*mm2)	Volume of 2nd membrane (INT*mm2)	Volume of 3rd membrane (INT*mm2)	p-STAT1/STAT1 (average)
		Carrageenan (%)	TMS-HDMF-5z (mg/kg)
	1	0	0	3928.71	4711.51	3773.51	0.790004		0.347887	0.417933	0.334791	0.36687
	2	1	0	4658.87	5435.95	4460.74	1		0.446053	0.524138	0.422981	0.464391
	3	1	5	4439.58	5274.91	4274.93	0.869136		0.384972	0.455758	0.370127	0.403619
	4	1	25	3669.35	4411.21	3432.76	0.795986		0.350933	0.42336	0.334652	0.369648
	Gel name: p-STAT1 at Tyrosine 701 (Raw 1-D Image)
	Index	Name		Volume of 1st membrane (INT*mm2)	Volume of 2nd membrane (INT*mm2)	Volume of 3rd membrane (INT*mm2)	p-STAT1/STAT1 (average)
		Carrageenan (%)	TMS-HDMF-5z (mg/kg)
	1	0	0	2835.52	2713.8	2706.96	0.563831		0.251085	0.240727	0.240165	0.243992
	2	1	0	4547.98	4524.21	4498.45	1		0.435436	0.436227	0.426557	0.43274
	3	1	5	2715.42	2656.8	2640.25	0.534277		0.235464	0.229551	0.228595	0.231203
	4	1	25	1116.71	1116.71	1127.54	0.249493		0.106801	0.107175	0.109921	0.107966
	Gel name: STAT1 (Raw 1-D Image)
	Index	Name		Volume of 1st membrane (INT*mm2)	Volume of 2nd membrane (INT*mm2)	Volume of 3rd membrane (INT*mm2)
		Carrageenan (%)	TMS-HDMF-5z (mg/kg)
	1	0	0	11293	11273.4	11271.3
	2	1	0	10444.6	10371.2	10546
	3	1	5	11532.2	11573.9	11549.9
	4	1	25	10456	10419.5	10257.7
	Gel name: p-STAT3 at Tyrosine 705 (Raw 1-D Image)
	Index	Name		Volume of 1st membrane (INT*mm2)	Volume of 2nd membrane (INT*mm2)	Volume of 3rd membrane (INT*mm2)	p-STAT3/STAT3 (average)
		Carrageenan (%)	TMS-HDMF-5z (mg/kg)
	1	0	0	3837.11	4284.76	4284.76	0.396792		0.326354	0.364428	0.361482	0.350755
	2	1	0	9670.68	10691.9	10691.9	1		0.831445	0.902503	0.917981	0.883976
	3	1	5	4281.78	3908.79	4961.78	0.408607		0.353339	0.325269	0.404988	0.361199
	4	1	25	4058.76	3666.86	4650.28	0.407895		0.347013	0.313864	0.420831	0.360569
	Gel name: STAT3 (Raw 1-D Image)
	Index	Name		Volume of 1st membrane (INT*mm2)	Volume of 2nd membrane (INT*mm2)	Volume of 3rd membrane (INT*mm2)
		Carrageenan (%)	TMS-HDMF-5z (mg/kg)
	1	0	0	11757.5	11757.5	11853.3
	2	1	0	11631.2	11847	11647.2
	3	1	5	12118	12017.1	12251.7
	4	1	25	11696.3	11682.9	11050.2
	Gel name: β-actin (Raw 1-D Image)
	Index	Name		Volume of 1st membrane (INT*mm2)	Volume of 2nd membrane (INT*mm2)	Volume of 3rd membrane (INT*mm2)
		Carrageenan (%)	TMS-HDMF-5z (mg/kg)
	1	0	0
	2	1	0
	3	1	5
	4	1	25
