# Supplementary material for: Mosloflavone-Resveratrol Hybrid TMS-HDMF-5z Exhibits Potent In Vitro and In Vivo Anti-Inflammatory Effects Through NF-κB, AP-1, and JAK/STAT Inactivation
Source: Front Pharmacol. 2022 Apr 21;13:857789. doi: 10.3389/fphar.2022.857789 (PMC9068937; doi:10.3389/fphar.2022.857789)
Supplement: Supplementary file 2 [file DataSheet1.ZIP › 4H raw data (SOOK)(KYS)/Supple 1/A, C/2019.04.17 (pgn, poly IC) no assay.xlsx]

## Sheet: poly
no assay
Sample	Wells	Value	R	Result	aver	stdev
con	A3	0.077		4.353	4.055	0.320345
	A4	0.076		4.31
	A5	0.073		3.75
	A6	0.073		3.808
poly	B3	0.195		21.322	21.236	0.132117		poly	T value	44.367
	B4	0.195		21.336					P value	8.8e-09
	B5	0.194		21.236					Degrees of Freedom	6
	B6	0.193		21.049				poly+nil	T value	113.409
poly +nil	C3	0.098		7.368	7.11	0.211201			P value	0
	C4	0.097		7.196					Degrees of Freedom	6
	C5	0.095		6.937				poly+1	T value	29.3013
	C6	0.095		6.937					P value	1.047e-07
poly +1	D3	0.152		15.163	14.991	0.405251			Degrees of Freedom	6
	D4	0.153		15.264				poly+2	T value	62.0453
	D5	0.152		15.149					P value	2.06e-08
	D6	0.147		14.388					Degrees of Freedom	5
poly +2	E3	0.134		12.593	12.373	0.247516		poly+4	T value	81.4214
	E4	0.133		12.421					P value	2e-10
	E5	0.131		12.105					Degrees of Freedom	6
	E6	0.13
poly +4	F3	0.13		12.048	12.1915	0.178605
	F4	0.13		12.034
	F5	0.133		12.392
	F6	0.132		12.292
4x	H3	0.058		1.726	2.728	0.961647
	H4	0.061		2.157
	H5	0.073		3.837
	H6	0.069		3.191

## Sheet: pgn 
no assay
Sample	Wells	Value	R	Result	aver	stdev
con	B7	0.076		4.21	3.994	0.293367
	B8	0.076		4.282
	B9	0.072		3.707
	B10	0.073		3.779
pgn	C7	0.215		24.236	22.739	1.29004		pgn	T value	-28.3372
	C8	0.209		23.389					P value	1.278e-07
	C9	0.198		21.781					Degrees of Freedom	6
	C10	0.197		21.551				pgn+nil	T value	22.7842
pgn+NIL	D7	0.102		8.028	7.637	0.305315			P value	4.682e-07
	D8	0.097		7.282					Degrees of Freedom	6
	D9	0.099		7.612				pgn+1	T value	8.86348
	D10	0.1		7.626					P value	0.000114735
pgn+1	E7	0.164		16.9	16.993	0.129819			Degrees of Freedom	6
	E8	0.165		17.058				pgn+2	T value	11.8084
	E9	0.166		17.144					P value	7.66556e-05
	E10	0.164		16.871					Degrees of Freedom	5
pgn+2	F7	0.142		13.742	13.694	0.135532		pgn+4	T value	9.49541
	F8	0.141		13.541					P value	0.000686512
	F9	0.14							Degrees of Freedom	4
	F10	0.143		13.799
pgn+4	G7	0.145			13.4615	0.314663
	G8	0.146
	G9	0.139		13.239
	G10	0.142		13.684
4X	A11	0.069		3.205	3.571	0.360058
	A12	0.07		3.32
	B11	0.074		3.908
	B12	0.073		3.851
