# Supplementary material for: Mosloflavone-Resveratrol Hybrid TMS-HDMF-5z Exhibits Potent In Vitro and In Vivo Anti-Inflammatory Effects Through NF-κB, AP-1, and JAK/STAT Inactivation
Source: Front Pharmacol. 2022 Apr 21;13:857789. doi: 10.3389/fphar.2022.857789 (PMC9068937; doi:10.3389/fphar.2022.857789)
Supplement: Supplementary file 2 [file DataSheet1.ZIP › 4H raw data (SOOK)(KYS)/Supple 1/B, D/19.05.01 (POLY IC, PGN) PGE2 production.xlsx]

## Sheet: Sheet1
	PGE2
	Sample	Wells	Value	R	Result	MeanResult	*20	aver	stdev		poly	T value	-32.1993
	CON	A2	0.922		0.018	0.02	0.36	0.4	0.0565685			P value	0.00096312
		B2	0.905		0.022	20	0.44					Degrees of Freedom	2
POLY	POLY	C2	0.216		1.254	1.294	25.08	25.87	1.11723		poly+ns	T value	19.962
		D2	0.21		1.333		26.66					P value	0.00250011
	POLY+NS	G2	0.332		0.505	0.505	10.1	10.1	0			Degrees of Freedom	2
	1	A3	0.457		0.269	0.302	5.38	6.05	0.947523		poly+1	T value	19.1339
		B3	0.409		0.336		6.72					P value	0.0027203
	2	C3	0.733		0.078	0.087	1.56	1.75	0.268701			Degrees of Freedom	2
		D3	0.688		0.097		1.94				poly+2	T value	29.6852
	4	E3	0.64		0.121	0.139	2.42	2.78	0.509117			P value	0.00113288
		F3	0.581		0.157		3.14					Degrees of Freedom	2
	4X	G3	0.948		0.011	0.011	0.22	0.22	0		poly+4	T value	26.5965
		H3	1.022	R	Range?							P value	0.00141069
	PGE2						*20	aver	stdev			Degrees of Freedom	2
PGN	PGN	E2	0.216		1.251	1.19	25.02	23.8	1.72534
		F2	0.225		1.129		22.58
	PGN+NS	H2	0.328		0.518	0.518	10.36	10.36	0		pgn	T value	-19.17
	1	A4	0.334		0.501	0.531	10.02	10.61	0.834386			P value	0.00271011
		B4	0.315		0.56		11.2					Degrees of Freedom	2
	2	C4	0.603		0.142	0.154	2.84	3.08	0.339411		pgn+ns	T value	11.0164
		D4	0.567		0.166		3.32					P value	0.00813942
	4	E4	0.426		0.31	0.309	6.2	6.17	0.0424264			Degrees of Freedom	2
		F4	0.428		0.307		6.14				pgn+1	T value	9.73306
	4X	G4	1.021	R	0	Range?	0	0	0			P value	0.0103918
		H4	1.023	R	0		0					Degrees of Freedom	2
											pgn+2	T value	16.6642
												P value	0.00358172
												Degrees of Freedom	2
											pgn+4	T value	14.4465
												P value	0.0047574
												Degrees of Freedom	2
